# Supplementary material for: ARHGEF9 regulates melanoma morphogenesis in environments with diverse geometry and elasticity by promoting filopodial-driven adhesion
Source: iScience. 2022 Aug 8;25(8):104795. doi: 10.1016/j.isci.2022.104795 (PMC9418690; doi:10.1016/j.isci.2022.104795)
Supplement: Table S1. On-TARGETplus Smart Pool custom libraries related to STAR methods [file mmc2.xls]

## Sheet: Sequences_by_Ord_wShippingRack_
LP_15876
G-CUSTOM-199705
Plate	Well	Pool Catalog Number	Duplex Catalog Number	Gene Symbol	GENE ID	Gene Accession	GI Number	Sequence
Plate 1	B02	L-003860-00	J-003860-10	RHOA	387	NM_001664	50593005	CGACAGCCCUGAUAGUUUA
Plate 1	B02	L-003860-00	J-003860-11	RHOA	387	NM_001664	50593005	GACCAAAGAUGGAGUGAGA
Plate 1	B02	L-003860-00	J-003860-12	RHOA	387	NM_001664	50593005	GCAGAGAUAUGGCAAACAG
Plate 1	B02	L-003860-00	J-003860-13	RHOA	387	NM_001664	50593005	GGAAUGAUGAGCACACAAG
Plate 1	B03	L-008395-00	J-008395-11	RHOB	388	NM_004040	42716309	GCAUCCAAGCCUACGACUA
Plate 1	B03	L-008395-00	J-008395-12	RHOB	388	NM_004040	42716309	CAGAACGGCUGCAUCAACU
Plate 1	B03	L-008395-00	J-008395-13	RHOB	388	NM_004040	42716309	CGACGAGCAUGUCCGCACA
Plate 1	B03	L-008395-00	J-008395-14	RHOB	388	NM_004040	42716309	AAGCACUUCUGUCCCAAUG
Plate 1	B04	L-008555-00	J-008555-05	RHOC	389	NM_175744	34222243	GAAAGAAGCUGGUGAUCGU
Plate 1	B04	L-008555-00	J-008555-06	RHOC	389	NM_175744	34222243	GAACUAUAUUGCGGACAUU
Plate 1	B04	L-008555-00	J-008555-07	RHOC	389	NM_175744	34222243	GGACAUGGCGAACCGGAUC
Plate 1	B04	L-008555-00	J-008555-08	RHOC	389	NM_175744	34222243	CUACGUCCCUACUGUCUUU
Plate 1	B05	L-003560-00	J-003560-14	RAC1	5879	NM_006908	38505163	GUGAUUUCAUAGCGAGUUU
Plate 1	B05	L-003560-00	J-003560-15	RAC1	5879	NM_006908	38505163	GUAGUUCUCAGAUGCGUAA
Plate 1	B05	L-003560-00	J-003560-16	RAC1	5879	NM_006908	38505163	AUGAAAGUGUCACGGGUAA
Plate 1	B05	L-003560-00	J-003560-17	RAC1	5879	NM_006908	38505163	GAACUGCUAUUUCCUCUAA
Plate 1	B06	L-007741-00	J-007741-09	RAC2	5880	NM_002872	27881480	UGACAACUAUUCAGCCAAU
Plate 1	B06	L-007741-00	J-007741-10	RAC2	5880	NM_002872	27881480	CCAAGGAGAUUGACUCGGU
Plate 1	B06	L-007741-00	J-007741-11	RAC2	5880	NM_002872	27881480	CCAAGUGGUUCCCAGAAGU
Plate 1	B06	L-007741-00	J-007741-12	RAC2	5880	NM_002872	27881480	UGAAAACCGUGUUCGACGA
Plate 1	B07	L-008836-00	J-008836-06	RAC3	5881	NM_005052	38683861	AAACUGACGUCUUUCUGAU
Plate 1	B07	L-008836-00	J-008836-07	RAC3	5881	NM_005052	38683861	ACAAGAAGCUGGCACCCAU
Plate 1	B07	L-008836-00	J-008836-08	RAC3	5881	NM_005052	38683861	GAAGACAUGCUUGCUGAUC
Plate 1	B07	L-008836-00	J-008836-09	RAC3	5881	NM_005052	38683861	CGUGAUGGUGGACGGGAAA
Plate 1	B08	L-008995-00	J-008995-05	RHOG	391	NM_001665	46249392	CUACACAACUAACGCUUUC
Plate 1	B08	L-008995-00	J-008995-06	RHOG	391	NM_001665	46249392	CCAGUCCGCCGUCCUAUGA
Plate 1	B08	L-008995-00	J-008995-07	RHOG	391	NM_001665	46249392	GCUGUGCGCUACCUCGAAU
Plate 1	B08	L-008995-00	J-008995-08	RHOG	391	NM_001665	46249392	GAGUAUGACCGCCUCCGUA
Plate 1	B09	L-005057-00	J-005057-05	CDC42	998	NM_044472	16357471	CGGAAUAUGUACCGACUGU
Plate 1	B09	L-005057-00	J-005057-06	CDC42	998	NM_044472	16357471	GCAGUCACAGUUAUGAUUG
Plate 1	B09	L-005057-00	J-005057-07	CDC42	998	NM_044472	16357471	GAUGACCCCUCUACUAUUG
Plate 1	B09	L-005057-00	J-005057-08	CDC42	998	NM_044472	16357471	CUGCAGGGCAAGAGGAUUA
Plate 1	B10	L-010367-00	J-010367-05	RHOJ	57381	NM_020663	29171294	UCAAUUAUCUGAGGUUGUC
Plate 1	B10	L-010367-00	J-010367-06	RHOJ	57381	NM_020663	29171294	UCAUAGGGACCCAGAUUGA
Plate 1	B10	L-010367-00	J-010367-07	RHOJ	57381	NM_020663	29171294	UCAGAAAGGUCUCAAAGCG
Plate 1	B10	L-010367-00	J-010367-08	RHOJ	57381	NM_020663	29171294	AGAAACCUCUCACUUACGA
Plate 1	B11	L-009943-00	J-009943-05	RHOQ	23433	NM_012249	50263041	CACCUAGAAUGUAAGUUAA
Plate 1	B11	L-009943-00	J-009943-06	RHOQ	23433	NM_012249	50263041	GCAGUUGGUCCCUAAGUGA
Plate 1	B11	L-009943-00	J-009943-07	RHOQ	23433	NM_012249	50263041	GAGCGACAACUUAUAUACA
Plate 1	B11	L-009943-00	J-009943-08	RHOQ	23433	NM_012249	50263041	GUAAUAAGGUCAUAACUGC
Plate 1	C02	L-008929-00	J-008929-05	RND1	27289	NM_014470	21314660	GGAUCUCCCUACUACGAUA
Plate 1	C02	L-008929-00	J-008929-06	RND1	27289	NM_014470	21314660	GAGCUUAGUCUCUGGGAUA
Plate 1	C02	L-008929-00	J-008929-07	RND1	27289	NM_014470	21314660	AGACAGACCUGCGAACAGA
Plate 1	C02	L-008929-00	J-008929-08	RND1	27289	NM_014470	21314660	CAGAAGAGCCCUGUCCGAA
Plate 1	C03	L-009727-00	J-009727-05	RND2	8153	NM_005440	66472870	GCGAUCCGCUCAGCUGUCA
Plate 1	C03	L-009727-00	J-009727-06	RND2	8153	NM_005440	66472870	CGACAUUAGCCGACCAGAA
Plate 1	C03	L-009727-00	J-009727-07	RND2	8153	NM_005440	66472870	ACGCCUAUCCCGGGAGUUA
Plate 1	C03	L-009727-00	J-009727-08	RND2	8153	NM_005440	66472870	ACACAAGGAUCGAGCCAAA
Plate 1	C04	L-007794-00	J-007794-06	RND3	390	NM_005168	56676394	CUACAGUGUUUGAGAAUUA
Plate 1	C04	L-007794-00	J-007794-07	RND3	390	NM_005168	56676394	UAGUAGAGCUCUCCAAUCA
Plate 1	C04	L-007794-00	J-007794-08	RND3	390	NM_005168	56676394	CAGCAAAUCUAUCAUGGAU
Plate 1	C04	L-007794-00	J-007794-09	RND3	390	NM_005168	56676394	GCGGACAGAUGUUAGUACA
Plate 1	C05	L-009882-00	J-009882-05	RHOU	58480	NM_021205	45827773	CAUCGUCGCUGGCAUUCAA
Plate 1	C05	L-009882-00	J-009882-06	RHOU	58480	NM_021205	45827773	AAGCAGGACUCCAGAUAAA
Plate 1	C05	L-009882-00	J-009882-07	RHOU	58480	NM_021205	45827773	GUACUGCUGUUUCGUAUGA
Plate 1	C05	L-009882-00	J-009882-08	RHOU	58480	NM_021205	45827773	GAACGUCAGUGAGAAAUGG
Plate 1	C06	L-006374-00	J-006374-05	RHOV	171177	NM_133639	20070359	GGACGAUGUCAACGUACUA
Plate 1	C06	L-006374-00	J-006374-06	RHOV	171177	NM_133639	20070359	GUAUUUGACUCGGCUAUUC
Plate 1	C06	L-006374-00	J-006374-07	RHOV	171177	NM_133639	20070359	GCUCAGCCUUGACGCAGAA
Plate 1	C06	L-006374-00	J-006374-08	RHOV	171177	NM_133639	20070359	GAAACUGAAUGCCAAAGGU
Plate 1	C07	L-008940-00	J-008940-05	RHOD	29984	NM_014578	17738304	CGGCUCGGCUCCAUGACAA
Plate 1	C07	L-008940-00	J-008940-06	RHOD	29984	NM_014578	17738304	CCACGGUGUUUGAGCGGUA
Plate 1	C07	L-008940-00	J-008940-07	RHOD	29984	NM_014578	17738304	GCAAGAAGGUACCCAUCAU
Plate 1	C07	L-008940-00	J-008940-08	RHOD	29984	NM_014578	17738304	GAUUGGAGCCUGUGACCUA
Plate 1	C08	L-008316-00	J-008316-05	RHOF	54509	NM_019034	38016956	CAUCGGUGUUCGAGAAGUA
Plate 1	C08	L-008316-00	J-008316-06	RHOF	54509	NM_019034	38016956	GCAAGACAGACCUGAGGAA
Plate 1	C08	L-008316-00	J-008316-07	RHOF	54509	NM_019034	38016956	UCCCUGAGGUCACGCAUUU
Plate 1	C08	L-008316-00	J-008316-08	RHOF	54509	NM_019034	38016956	UGAAGAAGGCGCAACGGCA
Plate 1	C09	L-008804-00	J-008804-05	RHOH	399	NM_004310	45827772	GAGUACAGCAGGUGUUUGA
Plate 1	C09	L-008804-00	J-008804-06	RHOH	399	NM_004310	45827772	AACCAUAACUCAUUCCUGA
Plate 1	C09	L-008804-00	J-008804-07	RHOH	399	NM_004310	45827772	GGACACAGCCGGCAAUGAC
Plate 1	C09	L-008804-00	J-008804-08	RHOH	399	NM_004310	45827772	GAACUGCCGUCAACCAGGC
Plate 1	C10	L-009389-00	J-009389-05	RHOBTB1	9886	NM_001032380	75905818	GAACUUGGCUUACCAUACU
Plate 1	C10	L-009389-00	J-009389-06	RHOBTB1	9886	NM_001032380	75905818	GGACGUGACAUUUAAAUUG
Plate 1	C10	L-009389-00	J-009389-07	RHOBTB1	9886	NM_001032380	75905818	GAACACCCGUUAUCCUUGU
Plate 1	C10	L-009389-00	J-009389-08	RHOBTB1	9886	NM_001032380	75905818	GACAGACGCUUUGCAUAUG
Plate 1	C11	L-009252-00	J-009252-05	RHOBTB2	23221	NM_015178	14165285	GACCGUCGCUUUGCUUAUG
Plate 1	C11	L-009252-00	J-009252-06	RHOBTB2	23221	NM_015178	14165285	CAUCCGAGCUGCACUCAUC
Plate 1	C11	L-009252-00	J-009252-07	RHOBTB2	23221	NM_015178	14165285	GGUAAGACCAGGCUCAUCU
Plate 1	C11	L-009252-00	J-009252-08	RHOBTB2	23221	NM_015178	14165285	CAGAAGAUCCUCUCACCUA
Plate 1	D02	L-009654-00	J-009654-05	ARHGEF18	23370	NM_015318	41327768	UCAGGGCGCUUGAAAGAUA
Plate 1	D02	L-009654-00	J-009654-06	ARHGEF18	23370	NM_015318	41327768	GCAGUGACCGGAAUUAUGU
Plate 1	D02	L-009654-00	J-009654-07	ARHGEF18	23370	NM_015318	41327768	CACAACGCAUAACCAAAUA
Plate 1	D02	L-009654-00	J-009654-08	ARHGEF18	23370	NM_015318	41327768	GGACGCAACUCGGACCAAU
Plate 1	D03	L-024506-00	J-024506-05	ARHGEF28	64283	XM_371755	51464955	CAAGUAAUCUACAGUCGAA
Plate 1	D03	L-024506-00	J-024506-06	ARHGEF28	64283	XM_371755	51464955	CAUAAAGACUUACGCAAAG
Plate 1	D03	L-024506-00	J-024506-07	ARHGEF28	64283	XM_371755	51464955	GGCUUGAGAUCCUAAAUAA
Plate 1	D03	L-024506-00	J-024506-08	ARHGEF28	64283	XM_371755	51464955	GAAGAUAUAAAGCGUGUCA
Plate 1	D04	L-009883-00	J-009883-06	ARHGEF2	9181	NM_004723	15011973	GAAUUAAGAUGGAGUUGCA
Plate 1	D04	L-009883-00	J-009883-07	ARHGEF2	9181	NM_004723	15011973	GUGCGGAGCAGAUGUGUAA
Plate 1	D04	L-009883-00	J-009883-08	ARHGEF2	9181	NM_004723	15011973	GAAGGUAGCAGCCGUCUGU
Plate 1	D04	L-009883-00	J-009883-09	ARHGEF2	9181	NM_004723	15011973	CCACGGAACUGGCAUUACU
Plate 1	D05	L-008868-00	J-008868-06	AKAP13	11214	NM_144767	31563332	UGGAUGAGCUGAUCAGUAU
Plate 1	D05	L-008868-00	J-008868-07	AKAP13	11214	NM_144767	31563332	ACACAUAGCCCUAGAGUUC
Plate 1	D05	L-008868-00	J-008868-08	AKAP13	11214	NM_144767	31563332	GGUCAAACGGCAAGAAGUA
Plate 1	D05	L-008868-00	J-008868-09	AKAP13	11214	NM_144767	31563332	GAUGAGCAGUUCAGUUGUU
Plate 1	D06	L-013243-00	J-013243-05	ARHGEF3	50650	NM_019555	9506400	CCAAGAAGCCGCCUGGUAA
Plate 1	D06	L-013243-00	J-013243-06	ARHGEF3	50650	NM_019555	9506400	UGCCUCAGCUCCUAUGAUA
Plate 1	D06	L-013243-00	J-013243-07	ARHGEF3	50650	NM_019555	9506400	UUAAAGCGCUUCAGUCAAA
Plate 1	D06	L-013243-00	J-013243-08	ARHGEF3	50650	NM_019555	9506400	CAAUGACACUUUCAACAAA
Plate 1	D07	L-008480-00	J-008480-05	ARHGEF12	23365	NM_015313	7662087	GAUCAAAUCUCGUCAGAAA
Plate 1	D07	L-008480-00	J-008480-06	ARHGEF12	23365	NM_015313	7662087	GAAAUGAGACCUCUGUUAU
Plate 1	D07	L-008480-00	J-008480-07	ARHGEF12	23365	NM_015313	7662087	GGACAUAUGCCCUUUAGAA
Plate 1	D07	L-008480-00	J-008480-08	ARHGEF12	23365	NM_015313	7662087	GGCAACAUUUCCCAAGAUA
Plate 1	D08	L-009421-00	J-009421-05	ARHGEF1	9138	NM_198977	39777603	UGACGUGGCGGGUGACUAA
Plate 1	D08	L-009421-00	J-009421-06	ARHGEF1	9138	NM_198977	39777603	AAACUGGUGUGCUCUCAUC
Plate 1	D08	L-009421-00	J-009421-07	ARHGEF1	9138	NM_198977	39777603	CCACGGCCCUUCGGAAAGU
Plate 1	D08	L-009421-00	J-009421-08	ARHGEF1	9138	NM_198977	39777603	UAUACGAGCUGGUGGCACA
Plate 1	D09	L-003915-00	J-003915-06	NET1	10276	NM_005863	19923326	GGAGGAUGCUAUAUUGAUA
Plate 1	D09	L-003915-00	J-003915-07	NET1	10276	NM_005863	19923326	GAGUCUCCCUUCAGUCGAA
Plate 1	D09	L-003915-00	J-003915-08	NET1	10276	NM_005863	19923326	UCACGUCCUUGGCAAAUUU
Plate 1	D09	L-003915-00	J-003915-09	NET1	10276	NM_005863	19923326	UUGGUGAUCUGGACUCUUA
Plate 1	D10	L-010360-00	J-010360-05	ARHGEF11	9826	NM_014784	38026914	GCAAGUGGCUGCACAGUUC
Plate 1	D10	L-010360-00	J-010360-06	ARHGEF11	9826	NM_014784	38026914	UCAACAGGCUCAAGGAUAU
Plate 1	D10	L-010360-00	J-010360-07	ARHGEF11	9826	NM_014784	38026914	UCUAUGAGCUGGUUGCAUU
Plate 1	D10	L-010360-00	J-010360-08	ARHGEF11	9826	NM_014784	38026914	GGAACUCGGUACUGUCAGA
Plate 1	D11	L-008365-00	J-008365-05	ITSN1	6453	NM_001001132	47717124	GAUAUCAGAUGUCGAUUGA
Plate 1	D11	L-008365-00	J-008365-06	ITSN1	6453	NM_001001132	47717124	GAACGAAAGAUCAUAGAAU
Plate 1	D11	L-008365-00	J-008365-07	ITSN1	6453	NM_001001132	47717124	CGACAAGGCCGGAGUCUUC
Plate 1	D11	L-008365-00	J-008365-08	ITSN1	6453	NM_001001132	47717124	GCACAGAUAUGGGCACUAG
Plate 1	E02	L-009841-00	J-009841-05	ITSN2	50618	NM_147152	22325382	GAUCAAACGUGACAAGUUG
Plate 1	E02	L-009841-00	J-009841-06	ITSN2	50618	NM_147152	22325382	CCAAACAUGUGGGCUAUUA
Plate 1	E02	L-009841-00	J-009841-07	ITSN2	50618	NM_147152	22325382	CCUCAUGGGUCAUCUUAUA
Plate 1	E02	L-009841-00	J-009841-08	ITSN2	50618	NM_147152	22325382	GGUGAAUUAUAGAGCAUUA
Plate 1	E03	L-009833-00	J-009833-05	ARHGEF26	26084	NM_015595	21361486	CAAAUGGCCUUGCCGCUAA
Plate 1	E03	L-009833-00	J-009833-06	ARHGEF26	26084	NM_015595	21361486	UUGGAGAUCUUGAUACGAA
Plate 1	E03	L-009833-00	J-009833-07	ARHGEF26	26084	NM_015595	21361486	AGAGUGAGGUCGAUAACGA
Plate 1	E03	L-009833-00	J-009833-08	ARHGEF26	26084	NM_015595	21361486	GAGAUAACAUGUCAAGCUA
Plate 1	E04	L-032365-02	J-032365-18	ARHGEF35	445328	NM_001003702	51172609	AUAGAGGAAUUCAGCAUUA
Plate 1	E04	L-032365-02	J-032365-19	ARHGEF35	445328	NM_001003702	51172609	AGUGGGAGCAGGAGGAUAU
Plate 1	E04	L-032365-02	J-032365-20	ARHGEF35	445328	NM_001003702	51172609	GGAGGAUGUUUGUGCCGAU
Plate 1	E04	L-032365-02	J-032365-21	ARHGEF35	445328	NM_001003702	51172609	AAUUUGUUGUGGCGAGUUU
Plate 1	E05	L-005093-00	J-005093-05	ARHGEF5	7984	NM_001002861	50959183	CCUGGUAGCUCAAGGAUCU
Plate 1	E05	L-005093-00	J-005093-06	ARHGEF5	7984	NM_001002861	50959183	GAAUCCAUCUCAAAUCUAG
Plate 1	E05	L-005093-00	J-005093-07	ARHGEF5	7984	NM_001002861	50959183	CGAGAGAACCUUUGAGAAG
Plate 1	E05	L-005093-00	J-005093-08	ARHGEF5	7984	NM_001002861	50959183	CCACAGAGUCUCCCGCCUA
Plate 1	E06	L-009354-01	J-009354-09	NGEF	25791	NM_019850	29789101	GAGACAACCCCGAACGGAA
Plate 1	E06	L-009354-01	J-009354-10	NGEF	25791	NM_019850	29789101	AUGGAGAACGAGCGGAUAA
Plate 1	E06	L-009354-01	J-009354-11	NGEF	25791	NM_019850	29789101	GGACCAAGUUUGUUUCGUU
Plate 1	E06	L-009354-01	J-009354-12	NGEF	25791	NM_019850	29789101	GAAAAUGAGCCGCACGGAA
Plate 1	E07	L-008370-01	J-008370-11	ARHGEF19	128272	NM_153213	40255148	CGGGAGAAUAAGCGAGUCA
Plate 1	E07	L-008370-01	J-008370-12	ARHGEF19	128272	NM_153213	40255148	GUCAAGAGCACCAGCGAGA
Plate 1	E07	L-008370-01	J-008370-13	ARHGEF19	128272	NM_153213	40255148	AAUGGAGGCUCGAAGUGUA
Plate 1	E07	L-008370-01	J-008370-14	ARHGEF19	128272	NM_153213	40255148	GUACCAGCGUGAAGAGGUC
Plate 1	E08	L-010234-00	J-010234-05	ARHGEF16	27237	NM_014448	15011976	CCAACGAGGUCUACCAACA
Plate 1	E08	L-010234-00	J-010234-06	ARHGEF16	27237	NM_014448	15011976	GCGGAGAGCUGUUCUUAGU
Plate 1	E08	L-010234-00	J-010234-07	ARHGEF16	27237	NM_014448	15011976	CGGCCAACGUGCUACCUUU
Plate 1	E08	L-010234-00	J-010234-08	ARHGEF16	27237	NM_014448	15011976	GAUACGCUCUGCCUCAAGA
Plate 1	E09	L-009731-00	J-009731-05	ARHGEF15	22899	NM_173728	32307165	GCAAGAUCAUCGAGCGUUG
Plate 1	E09	L-009731-00	J-009731-06	ARHGEF15	22899	NM_173728	32307165	GCAUGAAGCAGACUGAAGA
Plate 1	E09	L-009731-00	J-009731-07	ARHGEF15	22899	NM_173728	32307165	GGUUACAGGUUCUGGACUA
Plate 1	E09	L-009731-00	J-009731-08	ARHGEF15	22899	NM_173728	32307165	GAACGGUGCUCCAGAUGCU
Plate 1	E10	L-009323-00	J-009323-05	RASGRF1	5923	NM_153815	24797100	AAGCAAAGGUAACGCAAUA
Plate 1	E10	L-009323-00	J-009323-06	RASGRF1	5923	NM_153815	24797100	GAGAGAGGAGUCAGAUAUU
Plate 1	E10	L-009323-00	J-009323-07	RASGRF1	5923	NM_153815	24797100	CGAGUCUUCUCUCCGAAUA
Plate 1	E10	L-009323-00	J-009323-08	RASGRF1	5923	NM_153815	24797100	GGACCAAUCUUUUGUAAUG
Plate 1	E11	L-024516-00	J-024516-07	RASGRF2	5924	NM_006909	38505169	CGAAAGAACUCCUUACAUU
Plate 1	E11	L-024516-00	J-024516-08	RASGRF2	5924	NM_006909	38505169	UGACAAAGACCUUAUCAUA
Plate 1	E11	L-024516-00	J-024516-09	RASGRF2	5924	NM_006909	38505169	UAUAUGAGCUGUCACUAAA
Plate 1	E11	L-024516-00	J-024516-10	RASGRF2	5924	NM_006909	38505169	UAGCUGAUCUGUUUGAUAU
Plate 1	F02	L-013460-00	J-013460-05	ARHGEF10	9639	NM_014629	62548863	CGAGUGAAUUUGAAAGUUA
Plate 1	F02	L-013460-00	J-013460-06	ARHGEF10	9639	NM_014629	62548863	CGAUGAAAGUCAACCCAUA
Plate 1	F02	L-013460-00	J-013460-07	ARHGEF10	9639	NM_014629	62548863	CUUAUAACCCUGAACCUUA
Plate 1	F02	L-013460-00	J-013460-08	ARHGEF10	9639	NM_014629	62548863	GGAAGCCGAUACCUCAUUC
Plate 1	F03	L-017096-01	J-017096-09	ARHGEF10L	55160	NM_001011722	74136546	GGAUGGCCGUGAUGCGCAA
Plate 1	F03	L-017096-01	J-017096-10	ARHGEF10L	55160	NM_001011722	74136546	AGGUCAGCGUUUCGGACAU
Plate 1	F03	L-017096-01	J-017096-11	ARHGEF10L	55160	NM_001011722	74136546	GAAGAGUUCCCGUCGCAUU
Plate 1	F03	L-017096-01	J-017096-12	ARHGEF10L	55160	NM_001011722	74136546	GGAACCUGCUCUACGAGGA
Plate 1	F04	L-009751-00	J-009751-06	ARHGEF17	9828	NM_014786	21361457	AGUGAUGGGUUAAAUCUAA
Plate 1	F04	L-009751-00	J-009751-07	ARHGEF17	9828	NM_014786	21361457	AUGGAGAGCUUGUGGUCUA
Plate 1	F04	L-009751-00	J-009751-08	ARHGEF17	9828	NM_014786	21361457	AUUGAGGGAUGGAGGAUUU
Plate 1	F04	L-009751-00	J-009751-09	ARHGEF17	9828	NM_014786	21361457	GGAAGUCCCUGUCAAAUCC
Plate 1	F05	L-005194-00	J-005194-06	SOS1	6654	NM_005633	15529995	AACAGAAGCUGAUCGCAUA
Plate 1	F05	L-005194-00	J-005194-07	SOS1	6654	NM_005633	15529995	GGCAGAAAUUCGACAAUAU
Plate 1	F05	L-005194-00	J-005194-08	SOS1	6654	NM_005633	15529995	GGAUAUGUUUCAUCAAGAU
Plate 1	F05	L-005194-00	J-005194-09	SOS1	6654	NM_005633	15529995	UAGUAGCAGUCUUAGAAUA
Plate 1	F06	L-005195-00	J-005195-06	SOS2	6655	NM_006939	39930603	GGAGUAAGCCAUAAUAUUA
Plate 1	F06	L-005195-00	J-005195-07	SOS2	6655	NM_006939	39930603	ACAAGUCACUAGAAAUUGA
Plate 1	F06	L-005195-00	J-005195-08	SOS2	6655	NM_006939	39930603	GGAAUAUGUCCAACCAGUA
Plate 1	F06	L-005195-00	J-005195-09	SOS2	6655	NM_006939	39930603	UACUCUAGAUCGAAUGUUA
Plate 1	F07	L-008519-00	J-008519-06	FARP1	10160	NM_001001715	48928037	CAGGAAAACUCGUGUCCAU
Plate 1	F07	L-008519-00	J-008519-07	FARP1	10160	NM_001001715	48928037	CAGGAGGCAUUUGAAGUUC
Plate 1	F07	L-008519-00	J-008519-08	FARP1	10160	NM_001001715	48928037	CCGGAAAAUUCGGGGAUCA
Plate 1	F07	L-008519-00	J-008519-09	FARP1	10160	NM_001001715	48928037	CUUGGAACGUGGACAGAAG
Plate 1	F08	L-009237-00	J-009237-06	FARP2	9855	NM_014808	7662309	CGAAAUUGCUCGAAAGUUG
Plate 1	F08	L-009237-00	J-009237-07	FARP2	9855	NM_014808	7662309	GGAUUUGGCUUGAACCUAU
Plate 1	F08	L-009237-00	J-009237-08	FARP2	9855	NM_014808	7662309	CCAGGACACAUUAGAAUUU
Plate 1	F08	L-009237-00	J-009237-09	FARP2	9855	NM_014808	7662309	GGAACAUGCGCCAGUUAAA
Plate 1	F09	L-009612-00	J-009612-06	FGD1	2245	NM_004463	24797152	GGACCACUCAAGACCGAUA
Plate 1	F09	L-009612-00	J-009612-07	FGD1	2245	NM_004463	24797152	CCCAAGAGGUUGACAGUGA
Plate 1	F09	L-009612-00	J-009612-08	FGD1	2245	NM_004463	24797152	UCUCAAGGACUAUCUGUUA
Plate 1	F09	L-009612-00	J-009612-09	FGD1	2245	NM_004463	24797152	AUAAGCUGCUGAAGGUAUA
Plate 1	F10	L-008431-01	J-008431-09	FGD2	221472	NM_173558	34222232	UGAAGUACCACCACCGAUU
Plate 1	F10	L-008431-01	J-008431-10	FGD2	221472	NM_173558	34222232	GGGCCGAACUGAAAUACGA
Plate 1	F10	L-008431-01	J-008431-11	FGD2	221472	NM_173558	34222232	GCAGAGAAUUCCACGUUAC
Plate 1	F10	L-008431-01	J-008431-12	FGD2	221472	NM_173558	34222232	CCAUUGACCAAAUCGAGAA
Plate 1	F11	L-010371-02	J-010371-10	FGD3	89846	NM_033086	134133264	UCUAAGACCAGACGUGACA
Plate 1	F11	L-010371-02	J-010371-11	FGD3	89846	NM_033086	134133264	CGUGUGAGCUGAAUCGUGA
Plate 1	F11	L-010371-02	J-010371-12	FGD3	89846	NM_033086	134133264	GCUCGAGCCCAGAAAACUA
Plate 1	F11	L-010371-02	J-010371-18	FGD3	89846	NM_033086	134133264	GCAGGAGGUAUGCGGGAAC
Plate 1	G02	L-007123-00	J-007123-05	FGD4	121512	NM_139241	21245127	GAACCUAAAUGCUCCUAGA
Plate 1	G02	L-007123-00	J-007123-06	FGD4	121512	NM_139241	21245127	CAAGAUGGAUCCGAGAUAA
Plate 1	G02	L-007123-00	J-007123-07	FGD4	121512	NM_139241	21245127	GAAGUGACAAUGUGUAUGA
Plate 1	G02	L-007123-00	J-007123-08	FGD4	121512	NM_139241	21245127	CAACCGACUUGACCUCUUA
Plate 1	G03	L-028077-01	J-028077-09	FGD5	152273	NM_152536	50080161	GUGAAGAGGCCACGGGUGU
Plate 1	G03	L-028077-01	J-028077-10	FGD5	152273	NM_152536	50080161	GUGCAGACCAGGACGCAGA
Plate 1	G03	L-028077-01	J-028077-11	FGD5	152273	NM_152536	50080161	GAUGGAAUCCUGUGGACUA
Plate 1	G03	L-028077-01	J-028077-12	FGD5	152273	NM_152536	50080161	GGAAGAUGCGAGUGUGUUA
Plate 1	G04	L-026895-00	J-026895-05	FGD6	55785	NM_018351	55742696	GAAGGGACCGGUUUUAUAA
Plate 1	G04	L-026895-00	J-026895-06	FGD6	55785	NM_018351	55742696	GAAUUCCGAGUCUAAAGUA
Plate 1	G04	L-026895-00	J-026895-07	FGD6	55785	NM_018351	55742696	CUAAGCAGCUCAAAUUAAC
Plate 1	G04	L-026895-00	J-026895-08	FGD6	55785	NM_018351	55742696	GCUCGUCUGUUACGCCAAA
Plate 1	G05	L-005047-00	J-005047-05	TRIO	7204	NM_007118	45439358	GUAAAGAAGUGAAAGAUUC
Plate 1	G05	L-005047-00	J-005047-06	TRIO	7204	NM_007118	45439358	CGACCUAUCCGUAGCAUUA
Plate 1	G05	L-005047-00	J-005047-07	TRIO	7204	NM_007118	45439358	GGAAUACAACCACGAAGAA
Plate 1	G05	L-005047-00	J-005047-08	TRIO	7204	NM_007118	45439358	AGAACAGGGUAUUGCAUUA
Plate 1	G06	L-004121-01	J-004121-09	ARHGEF25	115557	NM_133483	19311007	CCCAAGCGCUGCAACGAUA
Plate 1	G06	L-004121-01	J-004121-10	ARHGEF25	115557	NM_133483	19311007	AGGGUGGGAUCCAGCGCUA
Plate 1	G06	L-004121-01	J-004121-11	ARHGEF25	115557	NM_133483	19311007	AGAAAAUGUACGUGGACGA
Plate 1	G06	L-004121-01	J-004121-12	ARHGEF25	115557	NM_133483	19311007	GGCAGAUUGUGGAGGGUUA
Plate 1	G07	L-003904-00	J-003904-06	MCF2	4168	NM_005369	19923309	GAACUGGGCAAGAUGAUAA
Plate 1	G07	L-003904-00	J-003904-07	MCF2	4168	NM_005369	19923309	UAACAGAACGGGAUAAGUU
Plate 1	G07	L-003904-00	J-003904-08	MCF2	4168	NM_005369	19923309	GAAGAAGGCACUCGAUGCA
Plate 1	G07	L-003904-00	J-003904-09	MCF2	4168	NM_005369	19923309	GAGCUCAGUUAGUGAUUUG
Plate 1	G08	L-009313-01	J-009313-09	MCF2L2	23101	NM_015078	31742504	CUGAAUGUCCGGACGAUAU
Plate 1	G08	L-009313-01	J-009313-10	MCF2L2	23101	NM_015078	31742504	UGAACGACAUUGCGACAUU
Plate 1	G08	L-009313-01	J-009313-11	MCF2L2	23101	NM_015078	31742504	UGAGAUUGCCAGUCGAAAU
Plate 1	G08	L-009313-01	J-009313-12	MCF2L2	23101	NM_015078	31742504	UCUCUGACCUUCACGGCUA
Plate 1	G09	L-010098-01	J-010098-09	MCF2L	23263	NM_024979	27777654	GAACAAGCACUACGCGGUA
Plate 1	G09	L-010098-01	J-010098-10	MCF2L	23263	NM_024979	27777654	CAGCAUCUUUCCCGGCAAA
Plate 1	G09	L-010098-01	J-010098-11	MCF2L	23263	NM_024979	27777654	UUACACGGUUACAUCGAUA
Plate 1	G09	L-010098-01	J-010098-12	MCF2L	23263	NM_024979	27777654	UCAUGGAGCACGUGCGAAA
Plate 1	G10	L-010063-01	J-010063-09	PREX1	57580	NM_020820	34452731	AAGAUGGGACAGCGGAUUA
Plate 1	G10	L-010063-01	J-010063-10	PREX1	57580	NM_020820	34452731	CCACGGACAUCAUGCGGAA
Plate 1	G10	L-010063-01	J-010063-11	PREX1	57580	NM_020820	34452731	ACGUCAUGAUUGCGGAGAA
Plate 1	G10	L-010063-01	J-010063-12	PREX1	57580	NM_020820	34452731	CCUUUAAGCAGCUGGACGA
Plate 1	G11	L-014602-00	J-014602-05	PREX2	80243	NM_025170	47578116	GAAGCGGACUCCACGGAAA
Plate 1	G11	L-014602-00	J-014602-06	PREX2	80243	NM_025170	47578116	GAACACCUAUGUCAGAGAA
Plate 1	G11	L-014602-00	J-014602-07	PREX2	80243	NM_025170	47578116	CAAGAUACCUGGGUCAUGA
Plate 1	G11	L-014602-00	J-014602-08	PREX2	80243	NM_025170	47578116	GAAGCGAAUUUGUGUCAUG
Plate 2	B02	L-003935-00	J-003935-06	VAV1	7409	NM_005428	7108366	CGACAAAGCUCUACUCAUC
Plate 2	B02	L-003935-00	J-003935-07	VAV1	7409	NM_005428	7108366	GCAGCGAGUUCUCAAAUAU
Plate 2	B02	L-003935-00	J-003935-08	VAV1	7409	NM_005428	7108366	GCCAUCAGCAUUAAAUAUA
Plate 2	B02	L-003935-00	J-003935-09	VAV1	7409	NM_005428	7108366	UCAAAUACAAGGAGAGGUU
Plate 2	B03	L-005199-00	J-005199-05	VAV2	7410	NM_003371	40549447	CUGAAAGUCUGCCACGAUA
Plate 2	B03	L-005199-00	J-005199-06	VAV2	7410	NM_003371	40549447	UGGCAGCUGUCUUCAUUAA
Plate 2	B03	L-005199-00	J-005199-07	VAV2	7410	NM_003371	40549447	GUGGGAGGGUCGUCUGGUA
Plate 2	B03	L-005199-00	J-005199-08	VAV2	7410	NM_003371	40549447	GCCGCUGGCUCAUCGAUUG
Plate 2	B04	L-010178-00	J-010178-06	VAV3	10451	NM_006113	21614495	GAAACAUUAUCACGACUUU
Plate 2	B04	L-010178-00	J-010178-07	VAV3	10451	NM_006113	21614495	GCAAUUAGCAUUAAGUACA
Plate 2	B04	L-010178-00	J-010178-08	VAV3	10451	NM_006113	21614495	AGUACAAGAUAGCCAAUAA
Plate 2	B04	L-010178-00	J-010178-09	VAV3	10451	NM_006113	21614495	AGACCGAACUUAUUAAUAG
Plate 2	B05	L-015006-00	J-015006-05	ARHGEF39	84904	NM_001031728	72534741	CGUCGUAGCUUUGGCUGAA
Plate 2	B05	L-015006-00	J-015006-06	ARHGEF39	84904	NM_001031728	72534741	CAACAGCCCUGACCAUCAA
Plate 2	B05	L-015006-00	J-015006-07	ARHGEF39	84904	NM_001031728	72534741	GGAGCUCUAUAACCAAUUU
Plate 2	B05	L-015006-00	J-015006-08	ARHGEF39	84904	NM_001031728	72534741	AAAUAAAGGUUUCCGGAGG
Plate 2	B06	L-003932-00	J-003932-05	TIAM1	7074	NM_003253	4507500	GCAGGCUACUGUCGGAAUU
Plate 2	B06	L-003932-00	J-003932-06	TIAM1	7074	NM_003253	4507500	GUAUAAAGAUGGUUCCAAA
Plate 2	B06	L-003932-00	J-003932-07	TIAM1	7074	NM_003253	4507500	GAACCGAAGCUGUAAAGAA
Plate 2	B06	L-003932-00	J-003932-08	TIAM1	7074	NM_003253	4507500	CAAAUUAGCCAUAGCAACA
Plate 2	B07	L-008434-00	J-008434-09	TIAM2	26230	NM_001010927	73695942	GAACUUCAGGCGUCACAUA
Plate 2	B07	L-008434-00	J-008434-10	TIAM2	26230	NM_001010927	73695942	CGACCUAAAUUCUGUUCUA
Plate 2	B07	L-008434-00	J-008434-11	TIAM2	26230	NM_001010927	73695942	GAGCACUUCUCCCGGGAAA
Plate 2	B07	L-008434-00	J-008434-12	TIAM2	26230	NM_001010927	73695942	GUGUAAGGAUCGCCUGGUA
Plate 2	B08	L-010231-00	J-010231-05	ARHGEF6	9459	NM_004840	47078220	GAGGAUGUCUUAUAUCUUA
Plate 2	B08	L-010231-00	J-010231-06	ARHGEF6	9459	NM_004840	47078220	GGACGUUCCUCUUCUCUUA
Plate 2	B08	L-010231-00	J-010231-07	ARHGEF6	9459	NM_004840	47078220	GAGGAGGAAUAUGUGAUUA
Plate 2	B08	L-010231-00	J-010231-08	ARHGEF6	9459	NM_004840	47078220	GGACAUCAUUUACGUCACA
Plate 2	B09	L-009616-00	J-009616-05	ARHGEF7	8874	NM_003899	22027526	GAGCAUGAUUGAGCGGAUA
Plate 2	B09	L-009616-00	J-009616-06	ARHGEF7	8874	NM_003899	22027526	UGAAUGUCCUCACGGAACA
Plate 2	B09	L-009616-00	J-009616-07	ARHGEF7	8874	NM_003899	22027526	GGACGAGCUUUCCUUCUCA
Plate 2	B09	L-009616-00	J-009616-08	ARHGEF7	8874	NM_003899	22027526	GGAGGAUUAUCAUACAGAU
Plate 2	B10	L-024745-01	J-024745-09	PLEKHG1	57480	NM_001029884	71274147	GACAAGGCCUAGAGAACGA
Plate 2	B10	L-024745-01	J-024745-10	PLEKHG1	57480	NM_001029884	71274147	CGGAAAGGGAUCAGCGCUA
Plate 2	B10	L-024745-01	J-024745-11	PLEKHG1	57480	NM_001029884	71274147	GAAGAGAGAUGACACGUUU
Plate 2	B10	L-024745-01	J-024745-12	PLEKHG1	57480	NM_001029884	71274147	GGAUGUAUAUAACGAGGAA
Plate 2	B11	L-023690-00	J-023690-05	PLEKHG2	64857	NM_022835	45237196	CCUCAUAGAUGCCCAUGUU
Plate 2	B11	L-023690-00	J-023690-06	PLEKHG2	64857	NM_022835	45237196	AGCGAGAGCCCAACCAAUA
Plate 2	B11	L-023690-00	J-023690-07	PLEKHG2	64857	NM_022835	45237196	UGACAGCGGUUGCCUGGUA
Plate 2	B11	L-023690-00	J-023690-08	PLEKHG2	64857	NM_022835	45237196	CCUAGUCUCUCUGACAUUU
Plate 2	C02	L-022051-01	J-022051-10	PLEKHG3	26030	NM_015549	55749620	GCGUCAUUGCGGAGCGAUU
Plate 2	C02	L-022051-01	J-022051-11	PLEKHG3	26030	NM_015549	55749620	CUGCAGAGUGCCAGCCGAA
Plate 2	C02	L-022051-01	J-022051-12	PLEKHG3	26030	NM_015549	55749620	CCUAUUAUCCCAAUCGGUA
Plate 2	C02	L-022051-01	J-022051-13	PLEKHG3	26030	NM_015549	55749620	UCGUGGAGACAGAGCGCAU
Plate 2	C03	L-022573-01	J-022573-09	PLEKHG4	25894	NM_015432	70912385	GGACAAGGCUGACGAGCUA
Plate 2	C03	L-022573-01	J-022573-10	PLEKHG4	25894	NM_015432	70912385	ACAACAAGGAGGUGCGCAU
Plate 2	C03	L-022573-01	J-022573-11	PLEKHG4	25894	NM_015432	70912385	CCAGACUACAGGACGGCAA
Plate 2	C03	L-022573-01	J-022573-12	PLEKHG4	25894	NM_015432	70912385	GAAUAAGCCUCGCUCCGAU
Plate 2	C04	L-013873-01	J-013873-09	PLEKHG5	57449	NM_020631	38373681	GCAAGAACAUGUCGGAGUU
Plate 2	C04	L-013873-01	J-013873-10	PLEKHG5	57449	NM_020631	38373681	CUGCUUAACUCCACGCUCA
Plate 2	C04	L-013873-01	J-013873-11	PLEKHG5	57449	NM_020631	38373681	UGGCCCAGCUCUACCGAAU
Plate 2	C04	L-013873-01	J-013873-12	PLEKHG5	57449	NM_020631	38373681	GGAGGAGACACACGGAUGA
Plate 2	C05	L-031878-01	J-031878-09	PLEKHG4B	153478	NM_052909	76253939	CCAGGAAGUCGCCGAGUUA
Plate 2	C05	L-031878-01	J-031878-10	PLEKHG4B	153478	NM_052909	76253939	CGGGAUGAGUUUAUCGUUU
Plate 2	C05	L-031878-01	J-031878-11	PLEKHG4B	153478	NM_052909	76253939	GAAGAGGCCCACCGAGUUA
Plate 2	C05	L-031878-01	J-031878-12	PLEKHG4B	153478	NM_052909	76253939	GGGAAAACAGUAAGCGAGA
Plate 2	C06	L-020318-02	J-020318-06	PLEKHG6	55200	NM_018173	222080065	GACCAUGGCUUACGCCCGA
Plate 2	C06	L-020318-02	J-020318-07	PLEKHG6	55200	NM_018173	222080065	GCUGAGACCCUGUUUGGAA
Plate 2	C06	L-020318-02	J-020318-08	PLEKHG6	55200	NM_018173	222080065	GGAAUGUGGUGGUGGAAAC
Plate 2	C06	L-020318-02	J-020318-17	PLEKHG6	55200	NM_018173	222080065	GAGAAGAACCUGCGCCCAU
Plate 2	C07	L-032389-01	J-032389-09	PLEKHG7	440107	NM_001004330	51972239	UUACAAGCCCAAACGGAAA
Plate 2	C07	L-032389-01	J-032389-10	PLEKHG7	440107	NM_001004330	51972239	ACAAAGUAUUUCCGAGGGA
Plate 2	C07	L-032389-01	J-032389-11	PLEKHG7	440107	NM_001004330	51972239	UGAAAGGCAGUUUGAAUAA
Plate 2	C07	L-032389-01	J-032389-12	PLEKHG7	440107	NM_001004330	51972239	GUUCUUAGGGUCAGAUUAU
Plate 2	C08	L-015469-01	J-015469-09	SPATA13	221178	NM_153023	23308552	CCACACAGGAACACGGUGA
Plate 2	C08	L-015469-01	J-015469-10	SPATA13	221178	NM_153023	23308552	GUACCAUGCUCUAAAGCGA
Plate 2	C08	L-015469-01	J-015469-11	SPATA13	221178	NM_153023	23308552	CUGCAACCUCAGCGUGAAA
Plate 2	C08	L-015469-01	J-015469-12	SPATA13	221178	NM_153023	23308552	GGACCAACGUCAUCCGGGA
Plate 2	C09	L-008235-00	J-008235-05	ARHGEF4	50649	NM_015320	15011978	UGUCUGCGCUGACGAAGUG
Plate 2	C09	L-008235-00	J-008235-06	ARHGEF4	50649	NM_015320	15011978	GCUCAGAACUCAUCUACUC
Plate 2	C09	L-008235-00	J-008235-07	ARHGEF4	50649	NM_015320	15011978	CAACGGGACUGAACCACAU
Plate 2	C09	L-008235-00	J-008235-08	ARHGEF4	50649	NM_015320	15011978	CAGCGAAUGUUCUUUCUCU
Plate 2	C10	L-020314-00	J-020314-05	ARHGEF9	23229	NM_015185	7662107	CAAGAUGGAUUCUGGAUAU
Plate 2	C10	L-020314-00	J-020314-06	ARHGEF9	23229	NM_015185	7662107	UGGCUGAGCUCCUAAAGUA
Plate 2	C10	L-020314-00	J-020314-07	ARHGEF9	23229	NM_015185	7662107	CAAGCGACGUUUAGAGAAU
Plate 2	C10	L-020314-00	J-020314-08	ARHGEF9	23229	NM_015185	7662107	GAUCUGCAAGUAUCCCUUA
Plate 2	C11	L-017817-01	J-017817-09	DEF6	50619	NM_022047	31542500	GGAGAUAAGCGUCCGGUCA
Plate 2	C11	L-017817-01	J-017817-10	DEF6	50619	NM_022047	31542500	ACGUAUGAGAUGAGCGCCU
Plate 2	C11	L-017817-01	J-017817-11	DEF6	50619	NM_022047	31542500	AGGAGGAGCAGGAGCGCUA
Plate 2	C11	L-017817-01	J-017817-12	DEF6	50619	NM_022047	31542500	GAGAAGGAACUGGGCCGAA
Plate 2	D02	L-010323-01	J-010323-09	SWAP70	23075	NM_015055	93102363	CAGGAGAGCUUUACGCUAA
Plate 2	D02	L-010323-01	J-010323-10	SWAP70	23075	NM_015055	93102363	GCAUAGUGUUACCGAUUUA
Plate 2	D02	L-010323-01	J-010323-11	SWAP70	23075	NM_015055	93102363	AGGAUUAAUUCGACUGAUA
Plate 2	D02	L-010323-01	J-010323-12	SWAP70	23075	NM_015055	93102363	CCGAGUAUGUGCUGUUAAA
Plate 2	D03	L-011253-00	J-011253-05	DOCK1	1793	NM_001380	50345995	GUACCGAGGUUACACGUUA
Plate 2	D03	L-011253-00	J-011253-06	DOCK1	1793	NM_001380	50345995	GAAAGUCGAUGGUGGUGAA
Plate 2	D03	L-011253-00	J-011253-07	DOCK1	1793	NM_001380	50345995	UAAAUGAGCAGCUGUACAA
Plate 2	D03	L-011253-00	J-011253-08	DOCK1	1793	NM_001380	50345995	GGCCCAAGCCUGACUAUUU
Plate 2	D04	L-019915-00	J-019915-05	DOCK2	1794	NM_004946	31377467	GGUCUUUGAUGCGAAGUUA
Plate 2	D04	L-019915-00	J-019915-06	DOCK2	1794	NM_004946	31377467	CUACAUUACUCUCUUACAA
Plate 2	D04	L-019915-00	J-019915-07	DOCK2	1794	NM_004946	31377467	GGUACAAGCUUGGUCAGAA
Plate 2	D04	L-019915-00	J-019915-08	DOCK2	1794	NM_004946	31377467	CAAGGUGGCUGUCCCUAUU
Plate 2	D05	L-012695-00	J-012695-05	DOCK3	1795	NM_004947	54400756	CGAGAUCACUGGCGAGUAU
Plate 2	D05	L-012695-00	J-012695-06	DOCK3	1795	NM_004947	54400756	GAGAAUAGCACGUUUAAUA
Plate 2	D05	L-012695-00	J-012695-07	DOCK3	1795	NM_004947	54400756	CAGGAGGCCUUCUUUGAUA
Plate 2	D05	L-012695-00	J-012695-08	DOCK3	1795	NM_004947	54400756	UGACGCCCAUUCCAGAUUA
Plate 2	D06	L-017968-01	J-017968-09	DOCK4	9732	NM_014705	92091571	CCUCUUAUAUGACGAGCUA
Plate 2	D06	L-017968-01	J-017968-10	DOCK4	9732	NM_014705	92091571	ACGAUAUUGUCAAACGAUA
Plate 2	D06	L-017968-01	J-017968-11	DOCK4	9732	NM_014705	92091571	GGAGAAAAUUGCACGAUUA
Plate 2	D06	L-017968-01	J-017968-12	DOCK4	9732	NM_014705	92091571	GCCAAGAACAUGUCGGAUA
Plate 2	D07	L-018931-00	J-018931-05	DOCK5	80005	NM_024940	45439361	GAGGAGAGAUUGUUAAGUU
Plate 2	D07	L-018931-00	J-018931-06	DOCK5	80005	NM_024940	45439361	GAACAUUAAACACAACCUA
Plate 2	D07	L-018931-00	J-018931-07	DOCK5	80005	NM_024940	45439361	GCAAAUUCAUUCAAAGCAU
Plate 2	D07	L-018931-00	J-018931-08	DOCK5	80005	NM_024940	45439361	GGGUUGCGAUCUAUAACUA
Plate 2	D08	L-031950-00	J-031950-05	DOCK6	57572	NM_020812	40217610	CGGUGGAGAUGUAUAUUGA
Plate 2	D08	L-031950-00	J-031950-06	DOCK6	57572	NM_020812	40217610	UCAAGGACCGGGUGACCUA
Plate 2	D08	L-031950-00	J-031950-07	DOCK6	57572	NM_020812	40217610	GAUCUUGGCUCUGUAUGAU
Plate 2	D08	L-031950-00	J-031950-08	DOCK6	57572	NM_020812	40217610	GAACUCGGACUCCAUGAAG
Plate 2	D09	L-031725-00	J-031725-05	DOCK7	85440	NM_033407	54112428	GAUCGAAGUUGUAAUCGUA
Plate 2	D09	L-031725-00	J-031725-06	DOCK7	85440	NM_033407	54112428	UCUCGAAGCCUUAGUAAUA
Plate 2	D09	L-031725-00	J-031725-07	DOCK7	85440	NM_033407	54112428	CGACUCUGCUUUAAAGAUU
Plate 2	D09	L-031725-00	J-031725-08	DOCK7	85440	NM_033407	54112428	UAACCAAACUUGCAGAGAU
Plate 2	D10	L-026106-00	J-026106-05	DOCK8	81704	NM_203447	44889959	GAUCAGAGCCUCAUUAGGA
Plate 2	D10	L-026106-00	J-026106-06	DOCK8	81704	NM_203447	44889959	GGAAAUACGUCCAGUACCA
Plate 2	D10	L-026106-00	J-026106-07	DOCK8	81704	NM_203447	44889959	CAACGCAGCUCAACAGGAU
Plate 2	D10	L-026106-00	J-026106-08	DOCK8	81704	NM_203447	44889959	CCGCUAAGCUCACAGUAAA
Plate 2	D11	L-014040-01	J-014040-09	DOCK9	23348	NM_015296	24308028	CGGUCAAGCCUUAGCGGUA
Plate 2	D11	L-014040-01	J-014040-10	DOCK9	23348	NM_015296	24308028	UCUGGAAAGCCGAGCGCUA
Plate 2	D11	L-014040-01	J-014040-11	DOCK9	23348	NM_015296	24308028	GCACAAUGGUUCACGGGAU
Plate 2	D11	L-014040-01	J-014040-12	DOCK9	23348	NM_015296	24308028	AGGAAGAAGUCGCGGUUAA
Plate 2	E02	L-023079-00	J-023079-05	DOCK10	55619	NM_014689	58037090	GGACCUGACUAAGCGUAUA
Plate 2	E02	L-023079-00	J-023079-06	DOCK10	55619	NM_014689	58037090	CAAUAUAGCUACGGAGGUU
Plate 2	E02	L-023079-00	J-023079-07	DOCK10	55619	NM_014689	58037090	CAACAUUCGCUUGCAAUUA
Plate 2	E02	L-023079-00	J-023079-08	DOCK10	55619	NM_014689	58037090	CCAGACAGCUAUCAAACAU
Plate 2	E03	L-015696-01	J-015696-09	DOCK11	139818	NM_144658	40068508	GAACUAAAUGAGCGGCUAA
Plate 2	E03	L-015696-01	J-015696-10	DOCK11	139818	NM_144658	40068508	CCAGAGAUUUCCCGAGACA
Plate 2	E03	L-015696-01	J-015696-11	DOCK11	139818	NM_144658	40068508	UGGAAAAUAUACAGCGAUU
Plate 2	E03	L-015696-01	J-015696-12	DOCK11	139818	NM_144658	40068508	CGAAACAGAUCAGGAGUAA
Plate 2	E04	L-006450-00	J-006450-05	ECT2	1894	NM_018098	21735571	GCACUCACCUUGUAGUUGA
Plate 2	E04	L-006450-00	J-006450-06	ECT2	1894	NM_018098	21735571	CAGAGGAGAUUAAGACUAU
Plate 2	E04	L-006450-00	J-006450-07	ECT2	1894	NM_018098	21735571	UAACAGCAAUCGCAAACGA
Plate 2	E04	L-006450-00	J-006450-08	ECT2	1894	NM_018098	21735571	GUAAUGAGUCGUCUUUCUA
Plate 2	E05	L-024733-01	J-024733-09	ECT2L	345930	XM_941136	88999490	GUAUAUGAACACAGCGUAA
Plate 2	E05	L-024733-01	J-024733-10	ECT2L	345930	XM_941136	88999490	GGCACAGAGCAUCGGAAUA
Plate 2	E05	L-024733-01	J-024733-11	ECT2L	345930	XM_941136	88999490	UGGGAGAAAUAGUCACGAA
Plate 2	E05	L-024733-01	J-024733-12	ECT2L	345930	XM_941136	88999490	CGUAAGAAGGAGUUAUUCA
Plate 2	E06	L-014168-00	J-014168-09	ALS2	57679	NM_020919	40316934	GAAUGUGUCCUUCGACUAA
Plate 2	E06	L-014168-00	J-014168-10	ALS2	57679	NM_020919	40316934	GAAUUUAGGCUCUGAGGUA
Plate 2	E06	L-014168-00	J-014168-11	ALS2	57679	NM_020919	40316934	CGAGUUAGCUACUACAGAA
Plate 2	E06	L-014168-00	J-014168-12	ALS2	57679	NM_020919	40316934	GAUUCCAGCUUCUUGCUAA
Plate 2	E07	L-027177-00	J-027177-07	OBSCN	84033	NM_052843	58331252	GAUGUGAGCUGCAGAUUCA
Plate 2	E07	L-027177-00	J-027177-08	OBSCN	84033	NM_052843	58331252	CCAAGGUGGUGUUUGCUAA
Plate 2	E07	L-027177-00	J-027177-09	OBSCN	84033	NM_052843	58331252	GCAGACAGCGACACCUAUA
Plate 2	E07	L-027177-00	J-027177-10	OBSCN	84033	NM_052843	58331252	GAUGGAGAGUUCCGUGAUU
Plate 2	E08	L-032927-01	J-032927-05	ARHGEF37	389337	NM_001001669	83715965	GAAAUUUAAGCAACGGCUA
Plate 2	E08	L-032927-01	J-032927-06	ARHGEF37	389337	NM_001001669	83715965	ACUUCAGGCCGCACGAAUA
Plate 2	E08	L-032927-01	J-032927-07	ARHGEF37	389337	NM_001001669	83715965	CCAUGGAUUUAUCGGUGUA
Plate 2	E08	L-032927-01	J-032927-08	ARHGEF37	389337	NM_001001669	83715965	AGUUCAAACAGGCGCUUUA
Plate 2	E09	L-014170-01	J-014170-09	IGDCC4	57722	NM_020962	19882240	CAAACAAGGUGUAUCGAGU
Plate 2	E09	L-014170-01	J-014170-10	IGDCC4	57722	NM_020962	19882240	GUGAAAGACAUACGAGACA
Plate 2	E09	L-014170-01	J-014170-11	IGDCC4	57722	NM_020962	19882240	CCUUAUGGGUGGCGGUGUU
Plate 2	E09	L-014170-01	J-014170-12	IGDCC4	57722	NM_020962	19882240	GAUCACAUAGGAUGCGAUA
Plate 2	E10	L-020676-00	J-020676-05	ARHGEF38	54848	NM_017700	8923172	GUGGAUAGCUUGUUUAGCA
Plate 2	E10	L-020676-00	J-020676-06	ARHGEF38	54848	NM_017700	8923172	GAACCGGCCAUGCAAGUAA
Plate 2	E10	L-020676-00	J-020676-07	ARHGEF38	54848	NM_017700	8923172	UAUCCAGUCCUUAAAGUAA
Plate 2	E10	L-020676-00	J-020676-08	ARHGEF38	54848	NM_017700	8923172	AUAGUAUACUGGAGUCCUA
Plate 2	E11	L-030269-01	J-030269-09	ARHGEF40	55701	NM_018071	50843836	GCUCAUCUGUCCACGAUUU
Plate 2	E11	L-030269-01	J-030269-10	ARHGEF40	55701	NM_018071	50843836	CGGAUGGAGCGCAAGCGAA
Plate 2	E11	L-030269-01	J-030269-11	ARHGEF40	55701	NM_018071	50843836	GAAGCGAGCUGCAGGUCGA
Plate 2	E11	L-030269-01	J-030269-12	ARHGEF40	55701	NM_018071	50843836	CGAGACACGCUGAACACAA
Plate 2	F02	L-026304-01	J-026304-09	DNMBP	23268	NM_015221	39930350	GCAGAGAACGAAUGCGGUA
Plate 2	F02	L-026304-01	J-026304-10	DNMBP	23268	NM_015221	39930350	AAGAAAUCCAACCGAGUUA
Plate 2	F02	L-026304-01	J-026304-11	DNMBP	23268	NM_015221	39930350	GAUGAAGCCUGGUCCGCAA
Plate 2	F02	L-026304-01	J-026304-12	DNMBP	23268	NM_015221	39930350	UAGCUGAGGUUAACGGGAA
Plate 2	F03	L-013854-01	J-013854-09	ARFGEF3	57221	NM_020340	38569486	UGGAAGAACUUGAUCGAUA
Plate 2	F03	L-013854-01	J-013854-10	ARFGEF3	57221	NM_020340	38569486	GAUACUGAAUGCCGUGAAA
Plate 2	F03	L-013854-01	J-013854-11	ARFGEF3	57221	NM_020340	38569486	UCACAAUGCUGACCGAUAU
Plate 2	F03	L-013854-01	J-013854-12	ARFGEF3	57221	NM_020340	38569486	CUAGAUGACACAAACGAUA
Plate 2	F04	L-008650-00	J-008650-05	RACGAP1	29127	NM_013277	21361396	UAAAUGAGAUUGAGCAAAG
Plate 2	F04	L-008650-00	J-008650-06	RACGAP1	29127	NM_013277	21361396	GCGAAGUGCUCUGGAUGUU
Plate 2	F04	L-008650-00	J-008650-07	RACGAP1	29127	NM_013277	21361396	CCACAGACACCAGAUAUUA
Plate 2	F04	L-008650-00	J-008650-08	RACGAP1	29127	NM_013277	21361396	GAAGUCACAUCUGCCUGUU
Plate 2	F05	L-009266-00	J-009266-05	RALBP1	10928	NM_006788	46358409	GAUCAGCCCUACUAAGUUU
Plate 2	F05	L-009266-00	J-009266-06	RALBP1	10928	NM_006788	46358409	GAAGUGAGACUGAGGAGUA
Plate 2	F05	L-009266-00	J-009266-07	RALBP1	10928	NM_006788	46358409	AAAGAGGACUGAAGGCUAU
Plate 2	F05	L-009266-00	J-009266-08	RALBP1	10928	NM_006788	46358409	GAGCAUGGCAGCGGGCUUA
Plate 2	F06	L-026514-01	J-026514-09	ARHGAP20	57569	NM_020809	51479147	AUACUUAGGACAACGAAAU
Plate 2	F06	L-026514-01	J-026514-10	ARHGAP20	57569	NM_020809	51479147	CCAAAGAGCUACUUCGUGA
Plate 2	F06	L-026514-01	J-026514-11	ARHGAP20	57569	NM_020809	51479147	CGGCAUAAGUCUUUGCAAA
Plate 2	F06	L-026514-01	J-026514-12	ARHGAP20	57569	NM_020809	51479147	GAUUACCAGUUGUGGGUCA
Plate 2	F07	L-021122-00	J-021122-05	ARHGAP11A	9824	NM_199357	40788017	AUUACAGGCUGCAGUAGUA
Plate 2	F07	L-021122-00	J-021122-06	ARHGAP11A	9824	NM_199357	40788017	GGUAUCAGUUCACAUCGAU
Plate 2	F07	L-021122-00	J-021122-07	ARHGAP11A	9824	NM_199357	40788017	GAUCGCAGGAGACAUGAAA
Plate 2	F07	L-021122-00	J-021122-08	ARHGAP11A	9824	NM_199357	40788017	AAGCGUACAUUGCCAGUAG
Plate 2	F08	L-035016-00	J-035016-01	ARHGAP11B	89839	NM_001039841	89886349	GGAUCUGUGAUUCGCCUAA
Plate 2	F08	L-035016-00	J-035016-02	ARHGAP11B	89839	NM_001039841	89886349	AGAACAUAUUCAUACCGAA
Plate 2	F08	L-035016-00	J-035016-03	ARHGAP11B	89839	NM_001039841	89886349	GAGAAAGAGAAGACAACGU
Plate 2	F08	L-035016-00	J-035016-04	ARHGAP11B	89839	NM_001039841	89886349	GUAUUAAGGUGAAGGGUGU
Plate 2	F09	L-008611-00	J-008611-05	ABR	29	NM_001092	38679953	CAAGUGGGAUGAGGAGUUU
Plate 2	F09	L-008611-00	J-008611-06	ABR	29	NM_001092	38679953	GCAAUCAGCCAACCUGUAC
Plate 2	F09	L-008611-00	J-008611-07	ABR	29	NM_001092	38679953	GCGAAGAGAUCUACAUUAA
Plate 2	F09	L-008611-00	J-008611-08	ABR	29	NM_001092	38679953	GCAAUAAAGACGACGAUGA
Plate 2	F10	L-003875-00	J-003875-15	BCR	613	NM_021574	82546844	GCAGAUGGCUCGUUCGGAA
Plate 2	F10	L-003875-00	J-003875-16	BCR	613	NM_021574	82546844	GCAAAACGCAGCAGUAUGA
Plate 2	F10	L-003875-00	J-003875-17	BCR	613	NM_021574	82546844	ACCAAGAACUCUCUGGAAA
Plate 2	F10	L-003875-00	J-003875-18	BCR	613	NM_021574	82546844	CGAGUGAGCUGGACUUGGA
Plate 2	F11	L-010251-01	J-010251-09	CHN1	1123	NM_001025201	68533256	CCACCUGCUCACUGCGAAA
Plate 2	F11	L-010251-01	J-010251-10	CHN1	1123	NM_001025201	68533256	CUCCAGAACUAGACGCCAU
Plate 2	F11	L-010251-01	J-010251-11	CHN1	1123	NM_001025201	68533256	CCGGAUGAGCAAUUGGAAA
Plate 2	F11	L-010251-01	J-010251-12	CHN1	1123	NM_001025201	68533256	GCAUAUAACCAGAUUAAAG
Plate 2	G02	L-003791-01	J-003791-13	CHN2	1124	NM_001039936	91106927	GACAUAUGCAUUCGGGAAA
Plate 2	G02	L-003791-01	J-003791-14	CHN2	1124	NM_001039936	91106927	GGUCAUAGUCUUUUCGUAU
Plate 2	G02	L-003791-01	J-003791-15	CHN2	1124	NM_001039936	91106927	ACUUUAAGGUCCACACGUU
Plate 2	G02	L-003791-01	J-003791-16	CHN2	1124	NM_001039936	91106927	CAGAAUAACUGUCAACGUU
Plate 2	G03	L-008426-00	J-008426-05	ARHGAP26	23092	NM_015071	32189359	GCACUACUGUACAUAUCAA
Plate 2	G03	L-008426-00	J-008426-06	ARHGAP26	23092	NM_015071	32189359	CAAGGGCUGUAUCGAAUUG
Plate 2	G03	L-008426-00	J-008426-07	ARHGAP26	23092	NM_015071	32189359	GAACGGAUACGGAUGAUUG
Plate 2	G03	L-008426-00	J-008426-08	ARHGAP26	23092	NM_015071	32189359	GGAGAAACGUCACUUUGGA
Plate 2	G04	L-009444-00	J-009444-05	OPHN1	4983	NM_002547	4505506	GAAAUGGGCUUUAGGAAUA
Plate 2	G04	L-009444-00	J-009444-06	OPHN1	4983	NM_002547	4505506	CAACAUGGGAGUAAUCUUU
Plate 2	G04	L-009444-00	J-009444-07	OPHN1	4983	NM_002547	4505506	CUAGUGAUUUGCUGAUUAA
Plate 2	G04	L-009444-00	J-009444-08	OPHN1	4983	NM_002547	4505506	GUAUAUAAGCUACCAGAAA
Plate 2	G05	L-009382-01	J-009382-09	ARHGAP10	79658	NM_024605	50843947	UGAACUGUCUCUCGAGUAU
Plate 2	G05	L-009382-01	J-009382-10	ARHGAP10	79658	NM_024605	50843947	ACUAUUGCAUGUAUCGAAA
Plate 2	G05	L-009382-01	J-009382-11	ARHGAP10	79658	NM_024605	50843947	AGUUUGAGUUUAUCGGUGA
Plate 2	G05	L-009382-01	J-009382-12	ARHGAP10	79658	NM_024605	50843947	CGUUGAAACACGAGGUAUA
Plate 2	G06	L-004775-01	J-004775-09	ARHGAP21	57584	NM_020824	50345878	GAAAAUAGCAGAUCGGUUA
Plate 2	G06	L-004775-01	J-004775-10	ARHGAP21	57584	NM_020824	50345878	GAUGAUAAAUGGCGAGAUU
Plate 2	G06	L-004775-01	J-004775-11	ARHGAP21	57584	NM_020824	50345878	GGAUCUAAUUAGUCGAAGA
Plate 2	G06	L-004775-01	J-004775-12	ARHGAP21	57584	NM_020824	50345878	GCACAGAGAUGCUACCGAA
Plate 2	G07	L-009238-01	J-009238-09	ARHGAP44	9912	NM_014859	50233869	ACUCCUAAGCCGCGACAGA
Plate 2	G07	L-009238-01	J-009238-10	ARHGAP44	9912	NM_014859	50233869	GGGGAUUAGGGGAGUGAGA
Plate 2	G07	L-009238-01	J-009238-11	ARHGAP44	9912	NM_014859	50233869	UAUCCAAGCUGUCAGAAUA
Plate 2	G07	L-009238-01	J-009238-12	ARHGAP44	9912	NM_014859	50233869	CCACAGUGUCGCUGCAAAU
Plate 2	G08	L-008335-02	J-008335-09	ARHGAP17	55114	NM_018054	54860104	AGUAAGAAGCAGUGCGUUA
Plate 2	G08	L-008335-02	J-008335-10	ARHGAP17	55114	NM_018054	54860104	CAAGAUAAGUGGGCGGAAA
Plate 2	G08	L-008335-02	J-008335-11	ARHGAP17	55114	NM_018054	54860104	GCAUUAGCAGUCUUAGAAA
Plate 2	G08	L-008335-02	J-008335-12	ARHGAP17	55114	NM_018054	54860104	GGUGGAAUUUAAUGUAUCA
Plate 2	G09	L-009546-01	J-009546-09	SH3BP1	23616	NM_018957	85815828	UGGAGAUUCAGGCCGAUUA
Plate 2	G09	L-009546-01	J-009546-10	SH3BP1	23616	NM_018957	85815828	GAGGGAGAACCACGGCCAA
Plate 2	G09	L-009546-01	J-009546-11	SH3BP1	23616	NM_018957	85815828	UCCAGAAGCUCGUGUCCGA
Plate 2	G09	L-009546-01	J-009546-12	SH3BP1	23616	NM_018957	85815828	GCCCAGUCUCUUUGAGUAA
Plate 2	G10	L-009580-00	J-009580-05	ARHGAP5	394	NM_001173	71834860	GUACGAAUUUGCAACCAUA
Plate 2	G10	L-009580-00	J-009580-06	ARHGAP5	394	NM_001173	71834860	GCUGAUACAACCACAAUUA
Plate 2	G10	L-009580-00	J-009580-07	ARHGAP5	394	NM_001173	71834860	GAUCAUGGCCGCUUAAGAU
Plate 2	G10	L-009580-00	J-009580-08	ARHGAP5	394	NM_001173	71834860	GGAAUCAGUUAAACACAAU
Plate 2	G11	L-004158-00	J-004158-06	ARHGAP35	2909	NM_004491	25121939	CUACUCAUAUGUACGAUAA
Plate 2	G11	L-004158-00	J-004158-07	ARHGAP35	2909	NM_004491	25121939	UCAGCGAGAUCCAAUGUAA
Plate 2	G11	L-004158-00	J-004158-08	ARHGAP35	2909	NM_004491	25121939	GAGGGCGAGUGGUCAAUAA
Plate 2	G11	L-004158-00	J-004158-09	ARHGAP35	2909	NM_004491	25121939	GAAAUUGACGGAAGGUUCA
Plate 3	B02	L-009302-01	J-009302-13	ARAP2	116984	NM_139182	21264593	GGACGAUAAACUUCGAAAU
Plate 3	B02	L-009302-01	J-009302-14	ARAP2	116984	NM_139182	21264593	CUAAGGAGCUCUACCCAUA
Plate 3	B02	L-009302-01	J-009302-15	ARAP2	116984	NM_139182	21264593	GUAAGAAGACAUUGGGUUA
Plate 3	B02	L-009302-01	J-009302-16	ARAP2	116984	NM_139182	21264593	GCAAAUUUGUCUAUGCUUA
Plate 3	B03	L-009136-00	J-009136-05	ARAP1	116985	NM_015242	21264595	GGAGUGGCCUAUUAAGAGU
Plate 3	B03	L-009136-00	J-009136-06	ARAP1	116985	NM_015242	21264595	UAACAAGGACGCUUACUCU
Plate 3	B03	L-009136-00	J-009136-07	ARAP1	116985	NM_015242	21264595	CCGCAGGGAUCUUACAUCU
Plate 3	B03	L-009136-00	J-009136-08	ARAP1	116985	NM_015242	21264595	GAUCACCUGCGAUACUUUG
Plate 3	B04	L-007052-00	J-007052-05	ARAP3	64411	NM_022481	58331234	GUAAUGAGAUAGUACAGUU
Plate 3	B04	L-007052-00	J-007052-06	ARAP3	64411	NM_022481	58331234	GCAGAAAUGUGCGGCUCUA
Plate 3	B04	L-007052-00	J-007052-07	ARAP3	64411	NM_022481	58331234	ACACGGGAGUGGACAGUGA
Plate 3	B04	L-007052-00	J-007052-08	ARAP3	64411	NM_022481	58331234	GAACGGGAGUGGCCUUUGG
Plate 3	B05	L-009535-00	J-009535-05	MYO9B	4650	NM_004145	33356169	CCAAGUACGUGAAGAUGUA
Plate 3	B05	L-009535-00	J-009535-06	MYO9B	4650	NM_004145	33356169	GCUCUCAGGUCGACUCUAA
Plate 3	B05	L-009535-00	J-009535-07	MYO9B	4650	NM_004145	33356169	CAGGGAAGGUGAAAUAUCA
Plate 3	B05	L-009535-00	J-009535-08	MYO9B	4650	NM_004145	33356169	UGAAACCCUUCUAGUCGUA
Plate 3	B06	L-006539-01	J-006539-09	MYO9A	4649	NM_006901	5902011	GAACAUACAUUACGGAUAU
Plate 3	B06	L-006539-01	J-006539-10	MYO9A	4649	NM_006901	5902011	CUCCAAAGGCUAAGCGCAA
Plate 3	B06	L-006539-01	J-006539-11	MYO9A	4649	NM_006901	5902011	AAACAAUGGCUUCGAGAUU
Plate 3	B06	L-006539-01	J-006539-12	MYO9A	4649	NM_006901	5902011	GCGUAUUCGUCGAGGAAAC
Plate 3	B07	L-008966-00	J-008966-05	ARHGAP1	392	NM_004308	19923243	GCCAAGUGCUCAAAUAUGA
Plate 3	B07	L-008966-00	J-008966-06	ARHGAP1	392	NM_004308	19923243	GGCGGAAGAUCAUUGUGUU
Plate 3	B07	L-008966-00	J-008966-07	ARHGAP1	392	NM_004308	19923243	UAACCUGGCUGUUGUUUUC
Plate 3	B07	L-008966-00	J-008966-08	ARHGAP1	392	NM_004308	19923243	GGGAAGUGCAGCAGAAGUA
Plate 3	B08	L-009427-00	J-009427-07	ARHGAP8	23779	NM_181335	66346659	GGUCAUCCCUCCCGAAGUU
Plate 3	B08	L-009427-00	J-009427-08	ARHGAP8	23779	NM_181335	66346659	CAGAAGACGUCUCUAGUGU
Plate 3	B08	L-009427-00	J-009427-09	ARHGAP8	23779	NM_181335	66346659	GCACGAGUCACCCGUUCUA
Plate 3	B08	L-009427-00	J-009427-10	ARHGAP8	23779	NM_181335	66346659	UAACCUGGCCUGUGUCUUC
Plate 3	B09	L-010254-01	J-010254-09	STARD8	9754	NM_014725	31543658	AUCCAGAACCUGCGUCAAA
Plate 3	B09	L-010254-01	J-010254-10	STARD8	9754	NM_014725	31543658	GACAUGACGAUUUGGCAUA
Plate 3	B09	L-010254-01	J-010254-11	STARD8	9754	NM_014725	31543658	GCUUAUGGUAGUGGGCUAA
Plate 3	B09	L-010254-01	J-010254-12	STARD8	9754	NM_014725	31543658	CCACUUUCCUCCAGAUCUA
Plate 3	B10	L-010256-00	J-010256-05	STARD13	90627	NM_052851	16445030	GGAUGAAAGUUCCCGACUA
Plate 3	B10	L-010256-00	J-010256-06	STARD13	90627	NM_052851	16445030	GUUAAUUGGAGGACCGGUA
Plate 3	B10	L-010256-00	J-010256-07	STARD13	90627	NM_052851	16445030	GCUUAUGAUGUGGCGGAUA
Plate 3	B10	L-010256-00	J-010256-08	STARD13	90627	NM_052851	16445030	GUACAGACAACCCGGUCAU
Plate 3	B11	L-003628-00	J-003628-06	ARHGAP4	393	NM_001666	41327157	GGGAUGUGCUUGAUUCCUU
Plate 3	B11	L-003628-00	J-003628-07	ARHGAP4	393	NM_001666	41327157	CUACCUGCAUGACGUCUUG
Plate 3	B11	L-003628-00	J-003628-08	ARHGAP4	393	NM_001666	41327157	AGAAGACGUACCAGGCAUA
Plate 3	B11	L-003628-00	J-003628-09	ARHGAP4	393	NM_001666	41327157	CGCAAGAGCUCCCUCAAGA
Plate 3	C02	L-026974-00	J-026974-05	SRGAP1	57522	NM_020762	44917603	GAACGAAUAUCUCCUAACA
Plate 3	C02	L-026974-00	J-026974-06	SRGAP1	57522	NM_020762	44917603	GCAGAUAAGUGAGGAUUCU
Plate 3	C02	L-026974-00	J-026974-07	SRGAP1	57522	NM_020762	44917603	CAUGAGGGCUUAGACAUUA
Plate 3	C02	L-026974-00	J-026974-08	SRGAP1	57522	NM_020762	44917603	UUAACGAUCUGAUUUCUUG
Plate 3	C03	L-021531-02	J-021531-11	SRGAP2	23380	NM_001042758	112363095	CCACACGAGCGAUGACGAA
Plate 3	C03	L-021531-02	J-021531-13	SRGAP2	23380	NM_001042758	112363095	GCACAAUGGCAUCGACGGA
Plate 3	C03	L-021531-02	J-021531-22	SRGAP2	23380	NM_001042758	112363095	CUGCUUUACCAGCGGGCUU
Plate 3	C03	L-021531-02	J-021531-23	SRGAP2	23380	NM_001042758	112363095	GGGUCAUGUAGCCGAUAUU
Plate 3	C04	L-014175-00	J-014175-05	SRGAP3	9901	NM_001033116	75677371	GAACUGCUCAUGCGUUAUC
Plate 3	C04	L-014175-00	J-014175-06	SRGAP3	9901	NM_001033116	75677371	GGACCUAUCUCUCAGCUGA
Plate 3	C04	L-014175-00	J-014175-07	SRGAP3	9901	NM_001033116	75677371	CAACGCAGCUAUAAGCAAA
Plate 3	C04	L-014175-00	J-014175-08	SRGAP3	9901	NM_001033116	75677371	GAGGAGAAGCAGUUCAAUA
Plate 3	C05	L-008277-00	J-008277-05	ARHGAP29	9411	NM_004815	38016931	ACACACAAGUUUCGCAAAU
Plate 3	C05	L-008277-00	J-008277-06	ARHGAP29	9411	NM_004815	38016931	UGAACGAGCUACAUCAUUU
Plate 3	C05	L-008277-00	J-008277-07	ARHGAP29	9411	NM_004815	38016931	UAGCAUAGGUGUUGUUGAU
Plate 3	C05	L-008277-00	J-008277-08	ARHGAP29	9411	NM_004815	38016931	UCAUAUACGUCUAGAGGAA
Plate 3	C06	L-021160-01	J-021160-09	GMIP	51291	NM_016573	91208436	CGAGUGUCCUCAAGCGAUU
Plate 3	C06	L-021160-01	J-021160-10	GMIP	51291	NM_016573	91208436	GUGCCAGGCUUUCGAGAAU
Plate 3	C06	L-021160-01	J-021160-11	GMIP	51291	NM_016573	91208436	GGCCACACCUACCGAGAUU
Plate 3	C06	L-021160-01	J-021160-12	GMIP	51291	NM_016573	91208436	CAGGGUGGCUGCACGAUUU
Plate 3	C07	L-014713-01	J-014713-09	ARHGAP24	83478	NM_001025616	71043935	CGAAAUGCCGAGCGAGCAA
Plate 3	C07	L-014713-01	J-014713-10	ARHGAP24	83478	NM_001025616	71043935	AGAGCUUAGAACAGCGAAA
Plate 3	C07	L-014713-01	J-014713-11	ARHGAP24	83478	NM_001025616	71043935	GUGUUAAGGAAUUAGCAAA
Plate 3	C07	L-014713-01	J-014713-12	ARHGAP24	83478	NM_001025616	71043935	CGAGAGAGGAAACACAAUA
Plate 3	C08	L-021175-01	J-021175-09	ARHGAP25	9938	NM_014882	55770896	AAGCAGAGGUCCAUCGUGA
Plate 3	C08	L-021175-01	J-021175-10	ARHGAP25	9938	NM_014882	55770896	GGAAAAUGCAAUCUCGUAA
Plate 3	C08	L-021175-01	J-021175-11	ARHGAP25	9938	NM_014882	55770896	GGACUUCCACCUACGAUAA
Plate 3	C08	L-021175-01	J-021175-12	ARHGAP25	9938	NM_014882	55770896	CCACUGAAGACCUCCGAAU
Plate 3	C09	L-019080-01	J-019080-09	ARHGAP22	58504	NM_021226	34013589	CAGUCCACCACGAGCGGAA
Plate 3	C09	L-019080-01	J-019080-10	ARHGAP22	58504	NM_021226	34013589	GGUCAGAAGGGGACGGUAC
Plate 3	C09	L-019080-01	J-019080-11	ARHGAP22	58504	NM_021226	34013589	CCACAGAAAUGGAGGGCGC
Plate 3	C09	L-019080-01	J-019080-12	ARHGAP22	58504	NM_021226	34013589	GCGGAGGGAUCUUUGGGCA
Plate 3	C10	L-003021-00	J-003021-09	PIK3R2	5296	NM_005027	48976048	GCGCCCAGCUUAAGGUCUA
Plate 3	C10	L-003021-00	J-003021-10	PIK3R2	5296	NM_005027	48976048	GGAACGCACUUGGUACGUG
Plate 3	C10	L-003021-00	J-003021-11	PIK3R2	5296	NM_005027	48976048	GGACAAGAGCCGCGAGUAU
Plate 3	C10	L-003021-00	J-003021-12	PIK3R2	5296	NM_005027	48976048	GGAAAGGCGGGAACAAUAA
Plate 3	C11	L-003020-00	J-003020-14	PIK3R1	5295	NM_181504	32455251	AGUAAAGCAUUGUGUCAUA
Plate 3	C11	L-003020-00	J-003020-15	PIK3R1	5295	NM_181504	32455251	CCAACAACGGUAUGAAUAA
Plate 3	C11	L-003020-00	J-003020-16	PIK3R1	5295	NM_181504	32455251	GACGAGAGACCAAUACUUG
Plate 3	C11	L-003020-00	J-003020-17	PIK3R1	5295	NM_181504	32455251	UAUUGAAGCUGUAGGGAAA
Plate 3	D02	L-010026-00	J-010026-07	OCRL	4952	NM_001587	21396492	GAACGAAGGUACCGGAAAG
Plate 3	D02	L-010026-00	J-010026-08	OCRL	4952	NM_001587	21396492	CGAAGAAGACUAAGGCUUU
Plate 3	D02	L-010026-00	J-010026-09	OCRL	4952	NM_001587	21396492	GCGGGAGGGUCUCAUCAAA
Plate 3	D02	L-010026-00	J-010026-10	OCRL	4952	NM_001587	21396492	GAAAGGAUCAGUGUCGAUA
Plate 3	D03	L-021811-00	J-021811-09	INPP5B	3633	NM_005540	52138518	GGACAAGGCUCAUAUUUUA
Plate 3	D03	L-021811-00	J-021811-10	INPP5B	3633	NM_005540	52138518	GAAGAGGAUUACACCUAUA
Plate 3	D03	L-021811-00	J-021811-11	INPP5B	3633	NM_005540	52138518	GGAGGAACCAGGACUAUAA
Plate 3	D03	L-021811-00	J-021811-12	INPP5B	3633	NM_005540	52138518	CAACUCGGGUGAAGACAAA
Plate 3	D04	L-010047-01	J-010047-09	ARHGAP9	64333	NM_032496	14210509	AGGACAAGAAGGUCGGUUA
Plate 3	D04	L-010047-01	J-010047-10	ARHGAP9	64333	NM_032496	14210509	GGGUGGUGUUAACGGGUAA
Plate 3	D04	L-010047-01	J-010047-11	ARHGAP9	64333	NM_032496	14210509	GCAACAAACUAAAGCGGCU
Plate 3	D04	L-010047-01	J-010047-12	ARHGAP9	64333	NM_032496	14210509	CGAAAGACCAACUCCGACU
Plate 3	D05	L-008729-01	J-008729-09	ARHGAP12	94134	NM_018287	26986533	GAACAGGUCUUAUUCGUGA
Plate 3	D05	L-008729-01	J-008729-10	ARHGAP12	94134	NM_018287	26986533	CCAAAUAACUCCACGAAAA
Plate 3	D05	L-008729-01	J-008729-11	ARHGAP12	94134	NM_018287	26986533	UGAAGGAGGUCACGCGCAA
Plate 3	D05	L-008729-01	J-008729-12	ARHGAP12	94134	NM_018287	26986533	GGGAAUUGCCAAAGUAUAA
Plate 3	D06	L-018019-02	J-018019-09	ARHGAP15	55843	NM_018460	188497641	CAUCACAGUGCUUCCGAUA
Plate 3	D06	L-018019-02	J-018019-10	ARHGAP15	55843	NM_018460	188497641	CAGUAAGAUCUUCGGCUCA
Plate 3	D06	L-018019-02	J-018019-12	ARHGAP15	55843	NM_018460	188497641	AGUUUGUGGAAGCGAUCAA
Plate 3	D06	L-018019-02	J-018019-18	ARHGAP15	55843	NM_018460	188497641	GAUGGAAUAUAUCGAGUUA
Plate 3	D07	L-008213-00	J-008213-05	ARHGAP32	9743	NM_014715	29469070	GAGCAUAUCUGAGCCAAUU
Plate 3	D07	L-008213-00	J-008213-06	ARHGAP32	9743	NM_014715	29469070	GAUAAGGCCUAUUUCCAAA
Plate 3	D07	L-008213-00	J-008213-07	ARHGAP32	9743	NM_014715	29469070	GGAGAGGACCGCUUCUAUA
Plate 3	D07	L-008213-00	J-008213-08	ARHGAP32	9743	NM_014715	29469070	GGUAGUAGCCAAUGUCAGA
Plate 3	D08	L-023577-01	J-023577-09	ARHGAP31	57514	NM_020754	55742785	GGGAAAUUUCAAUCGAACA
Plate 3	D08	L-023577-01	J-023577-10	ARHGAP31	57514	NM_020754	55742785	UCACCAAGCAGGAGGGCGA
Plate 3	D08	L-023577-01	J-023577-11	ARHGAP31	57514	NM_020754	55742785	GGAUGUAACCCAUUCAGUA
Plate 3	D08	L-023577-01	J-023577-12	ARHGAP31	57514	NM_020754	55742785	CCUCAGCGGAGAUCAGUAA
Plate 3	D09	L-009225-01	J-009225-09	ARHGAP33	115703	NM_052948	23510412	CCCAUGUGAUCAAACGGUA
Plate 3	D09	L-009225-01	J-009225-10	ARHGAP33	115703	NM_052948	23510412	GGUGUUUGGCUGCGAUCUU
Plate 3	D09	L-009225-01	J-009225-11	ARHGAP33	115703	NM_052948	23510412	CCGCAUGGCGAGACACAGU
Plate 3	D09	L-009225-01	J-009225-12	ARHGAP33	115703	NM_052948	23510412	CGGCAUGCUUGGCCAAUCA
Plate 3	D10	L-015856-01	J-015856-09	SYDE1	85360	NM_033025	42475969	GCGCCUUACUUGCGACCCA
Plate 3	D10	L-015856-01	J-015856-10	SYDE1	85360	NM_033025	42475969	CGGGACCAGUCGCGUGUAU
Plate 3	D10	L-015856-01	J-015856-11	SYDE1	85360	NM_033025	42475969	CCUCAAGGAUUAUCUUCGA
Plate 3	D10	L-015856-01	J-015856-12	SYDE1	85360	NM_033025	42475969	CCGGUGACUUCGAAGACGA
Plate 3	D11	L-021617-02	J-021617-09	SYDE2	84144	NM_032184	149274654	GAGGAAUGUUAUAAGCCGA
Plate 3	D11	L-021617-02	J-021617-10	SYDE2	84144	NM_032184	149274654	AGCCGAAAGCUAAGCGUUA
Plate 3	D11	L-021617-02	J-021617-12	SYDE2	84144	NM_032184	149274654	CGAACAUGCAGGUGAUAUU
Plate 3	D11	L-021617-02	J-021617-19	SYDE2	84144	NM_032184	149274654	UUUAAAACCACCUCGGAUA
Plate 3	E02	L-013830-00	J-013830-05	DEPDC1B	55789	NM_018369	23510330	GUACAAGCGUCACAGUAUU
Plate 3	E02	L-013830-00	J-013830-06	DEPDC1B	55789	NM_018369	23510330	CGAAGUUCAUCAUCCAUAA
Plate 3	E02	L-013830-00	J-013830-07	DEPDC1B	55789	NM_018369	23510330	GUACUGGGUUUGUUACAGA
Plate 3	E02	L-013830-00	J-013830-08	DEPDC1B	55789	NM_018369	23510330	GCGUGUGGCUCAUCUACGA
Plate 3	E03	L-021125-00	J-021125-09	DEPDC1	55635	NM_017779	41282232	CGUAUGAUUUCCCGAAUGA
Plate 3	E03	L-021125-00	J-021125-10	DEPDC1	55635	NM_017779	41282232	CAUCGAUGCUCUACAGUUA
Plate 3	E03	L-021125-00	J-021125-11	DEPDC1	55635	NM_017779	41282232	CCAAAGUUCCGUAGUCUAA
Plate 3	E03	L-021125-00	J-021125-12	DEPDC1	55635	NM_017779	41282232	GGAAUGAAGUUACCACAUC
Plate 3	E04	L-020738-01	J-020738-09	FAM13B	51306	NM_016603	7706136	UCAAAUAGUGUUACGGCAA
Plate 3	E04	L-020738-01	J-020738-10	FAM13B	51306	NM_016603	7706136	GCCUAUGGGACUUCAGUUA
Plate 3	E04	L-020738-01	J-020738-11	FAM13B	51306	NM_016603	7706136	AGAAAUAGUGAGCAGGAUA
Plate 3	E04	L-020738-01	J-020738-12	FAM13B	51306	NM_016603	7706136	CAAAGUGUGGUGUGUAAUA
Plate 3	E05	L-020516-00	J-020516-05	FAM13A	10144	NM_001015045	62865868	CGUCAGAAAUCCAGUACUA
Plate 3	E05	L-020516-00	J-020516-06	FAM13A	10144	NM_001015045	62865868	GGGCGAAACUGCUUCCUUC
Plate 3	E05	L-020516-00	J-020516-07	FAM13A	10144	NM_001015045	62865868	GAACUGGACCUGAUGAUUU
Plate 3	E05	L-020516-00	J-020516-08	FAM13A	10144	NM_001015045	62865868	GGAGACAACUUAAAGAAUC
Plate 3	E06	L-032590-01	J-032590-09	ARHGAP39	80728	NM_025251	58331178	GCAUGCAGAGAGAGCGCUA
Plate 3	E06	L-032590-01	J-032590-10	ARHGAP39	80728	NM_025251	58331178	UAUGAGAUUUACCGGGAUU
Plate 3	E06	L-032590-01	J-032590-11	ARHGAP39	80728	NM_025251	58331178	CCUCGGAGACGGACAUCGA
Plate 3	E06	L-032590-01	J-032590-12	ARHGAP39	80728	NM_025251	58331178	GCGGGUCAGCUCCGAGAAA
Plate 3	E07	L-018322-02	J-018322-17	ARHGAP19	84986	NM_032900	67906813	CGUAAUUUGCUGAAGUUAU
Plate 3	E07	L-018322-02	J-018322-18	ARHGAP19	84986	NM_032900	67906813	CUAAGAUGCACAAGCGUUU
Plate 3	E07	L-018322-02	J-018322-19	ARHGAP19	84986	NM_032900	67906813	UAAUAGAAGCUGUGAUCGA
Plate 3	E07	L-018322-02	J-018322-20	ARHGAP19	84986	NM_032900	67906813	UCAUGUCUCUCAAGCGAAA
Plate 3	E08	L-008711-01	J-008711-09	TAGAP	117289	NM_138810	23199968	GCAAGAACUCUGAGGUGAA
Plate 3	E08	L-008711-01	J-008711-10	TAGAP	117289	NM_138810	23199968	GAAUCGAGGCCCUGAAACA
Plate 3	E08	L-008711-01	J-008711-11	TAGAP	117289	NM_138810	23199968	UGUCAUUUGAAGCCCAGAA
Plate 3	E08	L-008711-01	J-008711-12	TAGAP	117289	NM_138810	23199968	ACAUGCUCACCCUGGAGAA
Plate 3	E09	L-023893-00	J-023893-05	HMHA1	23526	NM_012292	47834347	GAGCGGACGUCAUCCAGUG
Plate 3	E09	L-023893-00	J-023893-06	HMHA1	23526	NM_012292	47834347	GAGCUGAGGUAGUCGUCCA
Plate 3	E09	L-023893-00	J-023893-07	HMHA1	23526	NM_012292	47834347	GGGAAAGGCAGCCGGAAUU
Plate 3	E09	L-023893-00	J-023893-08	HMHA1	23526	NM_012292	47834347	CCAAGAACAUGGCCAAGUA
Plate 3	E10	L-031016-01	J-031016-13	ARHGAP28	79822	NM_030672	59710110	CAGUAAUGUUGAAAGCGUU
Plate 3	E10	L-031016-01	J-031016-14	ARHGAP28	79822	NM_030672	59710110	CGGAAGGAGUCAUACGGGU
Plate 3	E10	L-031016-01	J-031016-15	ARHGAP28	79822	NM_030672	59710110	UGUCAUUUGAAGUGUCUUA
Plate 3	E10	L-031016-01	J-031016-16	ARHGAP28	79822	NM_030672	59710110	GCCUAAUGCUUAAGUACCA
Plate 3	E11	L-015110-01	J-015110-09	ARHGAP18	93663	NM_033515	39932588	GAAAAUGGCUUAUGACCGA
Plate 3	E11	L-015110-01	J-015110-10	ARHGAP18	93663	NM_033515	39932588	GGGAGUGAUUCGAGUGCAA
Plate 3	E11	L-015110-01	J-015110-11	ARHGAP18	93663	NM_033515	39932588	AGAUAUGGCCAGUACACUA
Plate 3	E11	L-015110-01	J-015110-12	ARHGAP18	93663	NM_033515	39932588	AAGCAAGAUAAGAGUACAA
Plate 3	F02	L-024189-02	J-024189-09	ARHGAP40	343578	NM_001164431	256574757	AGAGGACAGUGGCGGGAAU
Plate 3	F02	L-024189-02	J-024189-10	ARHGAP40	343578	NM_001164431	256574757	GAGAAUGGCGACUCCGGUA
Plate 3	F02	L-024189-02	J-024189-12	ARHGAP40	343578	NM_001164431	256574757	UCAAAAGGUUCAUCCGGAA
Plate 3	F02	L-024189-02	J-024189-17	ARHGAP40	343578	NM_001164431	256574757	CCACCUAAACCCUGCGAGU
Plate 3	F03	L-026507-01	J-026507-09	ARHGAP42	143872	XM_370651	89034272	GUAUCCAUGGUAACGAAUA
Plate 3	F03	L-026507-01	J-026507-10	ARHGAP42	143872	XM_370651	89034272	UCUCAUGACUGUCUCAAAU
Plate 3	F03	L-026507-01	J-026507-11	ARHGAP42	143872	XM_370651	89034272	GGUCAAAGUAUCACUACAC
Plate 3	F03	L-026507-01	J-026507-12	ARHGAP42	143872	XM_370651	89034272	CGUAGCAAUUGUAGAGUUU
Plate 3	F04	L-027281-01	J-027281-09	ARHGAP27	201176	NM_199282	40548321	CUACUGUGCGUGUGCGAUA
Plate 3	F04	L-027281-01	J-027281-10	ARHGAP27	201176	NM_199282	40548321	GCAUGUCGGUGCAGAGCGU
Plate 3	F04	L-027281-01	J-027281-11	ARHGAP27	201176	NM_199282	40548321	CGGCACAAGCUCCGCAAGU
Plate 3	F04	L-027281-01	J-027281-12	ARHGAP27	201176	NM_199282	40548321	AGGGAAAGCGGCUCCGGAA
Plate 3	F05	L-023061-01	J-023061-09	ARHGAP23	57636	XM_290799	89041496	CCACAGGCAUUUACCGAGU
Plate 3	F05	L-023061-01	J-023061-10	ARHGAP23	57636	XM_290799	89041496	CCGUCAACCGCAAGCGCAA
Plate 3	F05	L-023061-01	J-023061-11	ARHGAP23	57636	XM_290799	89041496	UCAAGUCCUUCUUCCGAAA
Plate 3	F05	L-023061-01	J-023061-12	ARHGAP23	57636	XM_290799	89041496	CCCACAUGCCUGACCGCUA
Plate 3	F06	L-009130-01	J-009130-09	ARHGAP30	257106	NM_181720	71040095	CCAUACUAUCAUCGAGAUU
Plate 3	F06	L-009130-01	J-009130-10	ARHGAP30	257106	NM_181720	71040095	GGCCAUGAGACUAAGCGUA
Plate 3	F06	L-009130-01	J-009130-11	ARHGAP30	257106	NM_181720	71040095	AAUUUGAGUCAGAGCGGAA
Plate 3	F06	L-009130-01	J-009130-12	ARHGAP30	257106	NM_181720	71040095	GUGGAGAGUGGGUGGCGAU
Plate 3	F07	L-009304-00	J-009304-05	ARHGAP6	395	NM_013422	7382477	CAUCAUCGCUGUUGUGCAA
Plate 3	F07	L-009304-00	J-009304-06	ARHGAP6	395	NM_013422	7382477	CGGAGAAGCUUUACAGAGU
Plate 3	F07	L-009304-00	J-009304-07	ARHGAP6	395	NM_013422	7382477	GGAAUUUGACCGUGGGAUU
Plate 3	F07	L-009304-00	J-009304-08	ARHGAP6	395	NM_013422	7382477	GUACACAGCUUUCAUCAAC
Plate 3	F08	L-008446-01	J-008446-09	ARHGAP36	158763	NM_144967	40255079	GAUCCAGAGUGCACGCAUA
Plate 3	F08	L-008446-01	J-008446-10	ARHGAP36	158763	NM_144967	40255079	GAGGCAUGCUAGAACGUUA
Plate 3	F08	L-008446-01	J-008446-11	ARHGAP36	158763	NM_144967	40255079	GGACGAAGAUGGUAUCGAU
Plate 3	F08	L-008446-01	J-008446-12	ARHGAP36	158763	NM_144967	40255079	AAGAGGUCCUGGUGAACGA
Table S1 realated to Star methods
