# Supplementary material for: ARHGEF9 regulates melanoma morphogenesis in environments with diverse geometry and elasticity by promoting filopodial-driven adhesion
Source: iScience. 2022 Aug 8;25(8):104795. doi: 10.1016/j.isci.2022.104795 (PMC9418690; doi:10.1016/j.isci.2022.104795)
Supplement: Table S2. siGENOME Smart Pool custom libraries related to STAR methods [file mmc3.xlsx]

## Sheet: Sequences_by_Ord_wShippingRack
STODJ Custom Plates
Order Numbers 254546, 254547
Order Number	Plate	Well	Pool Catalog Number	Duplex Catalog Number	Gene Symbol	GENE ID	Gene Accession	GI Number	Sequence
254546	Plate 1	A02	M-009654-00	D-009654-01	ARHGEF18	23370	NM_015318	14670376	GCACAGAGCCUCCUAGAGA
254546	Plate 1	A02	M-009654-00	D-009654-02	ARHGEF18	23370	NM_015318	14670376	UCAGGGCGCUUGAAAGAUA
254546	Plate 1	A02	M-009654-00	D-009654-03	ARHGEF18	23370	NM_015318	14670376	CAAGAGCGGUUGAGCAUGA
254546	Plate 1	A02	M-009654-00	D-009654-04	ARHGEF18	23370	NM_015318	14670376	GCACUGAGGACUAUGAAGA
254546	Plate 1	A03	M-024506-02	D-024506-01	RGNEF	64283	NM_001080479	122937433	GCAAGGAUGCCAAAGAUAA
254546	Plate 1	A03	M-024506-02	D-024506-02	RGNEF	64283	NM_001080479	122937433	GUGCGUGAAUUAACAGUAU
254546	Plate 1	A03	M-024506-02	D-024506-03	RGNEF	64283	NM_001080479	122937433	GAUAUUAAACUCUUCCGGA
254546	Plate 1	A03	M-024506-02	D-024506-04	RGNEF	64283	NM_001080479	122937433	GACUAGCCCUCGGAAUAAA
254546	Plate 1	A04	M-009883-01	D-009883-01	ARHGEF2	9181	NM_004723	15011973	GGACAAGCCUUCAGUGGUA
254546	Plate 1	A04	M-009883-01	D-009883-02	ARHGEF2	9181	NM_004723	15011973	CAACAUUGCUGGACAUUUC
254546	Plate 1	A04	M-009883-01	D-009883-03	ARHGEF2	9181	NM_004723	15011973	GAAUUAAGAUGGAGUUGCA
254546	Plate 1	A04	M-009883-01	D-009883-05	ARHGEF2	9181	NM_004723	15011973	GUGCGGAGCAGAUGUGUAA
254546	Plate 1	A05	M-008868-01	D-008868-01	AKAP13	11214	NM_006738	31563329	GAAGACAUAUGGCAAGUUU
254546	Plate 1	A05	M-008868-01	D-008868-02	AKAP13	11214	NM_006738	31563329	CGAAACAGCUGGAUUCAGA
254546	Plate 1	A05	M-008868-01	D-008868-03	AKAP13	11214	NM_006738	31563329	UCAACAGACUCACUAAAUA
254546	Plate 1	A05	M-008868-01	D-008868-05	AKAP13	11214	NM_006738	31563329	GGAAGAAGCUUGUACGUGA
254546	Plate 1	A06	M-013243-00	D-013243-01	ARHGEF3	50650	NM_019555	9506400	CAAACUAGAUCUCUGGAAU
254546	Plate 1	A06	M-013243-00	D-013243-02	ARHGEF3	50650	NM_019555	9506400	CGAGGGAUCGUUCCUAAAU
254546	Plate 1	A06	M-013243-00	D-013243-03	ARHGEF3	50650	NM_019555	9506400	GUGAAGGCCACGCCAUUAA
254546	Plate 1	A06	M-013243-00	D-013243-04	ARHGEF3	50650	NM_019555	9506400	UGGCUUAACUGUAUUCGUC
254546	Plate 1	A07	M-008480-00	D-008480-01	ARHGEF12	23365	NM_015313	7662087	AGACAGAGAUUUGGGAUUA
254546	Plate 1	A07	M-008480-00	D-008480-02	ARHGEF12	23365	NM_015313	7662087	GGAGGAAUGUGAAGUAGAA
254546	Plate 1	A07	M-008480-00	D-008480-03	ARHGEF12	23365	NM_015313	7662087	GAGAAGACCUGAGCUCAUU
254546	Plate 1	A07	M-008480-00	D-008480-04	ARHGEF12	23365	NM_015313	7662087	GACAGGAAGUGAUUAAUGA
254546	Plate 1	A08	M-009421-00	D-009421-01	ARHGEF1	9138	NM_004706	39777602	AGAACGAGCUGGAGACAAA
254546	Plate 1	A08	M-009421-00	D-009421-02	ARHGEF1	9138	NM_004706	39777602	CAACGUCGCCUUUGAACUU
254546	Plate 1	A08	M-009421-00	D-009421-03	ARHGEF1	9138	NM_004706	39777602	GGUGUGCUCUCAUCACUGA
254546	Plate 1	A08	M-009421-00	D-009421-04	ARHGEF1	9138	NM_004706	39777602	UGACGUGGCGGGUGACUAA
254546	Plate 1	A09	M-003915-02	D-003915-01	NET1	10276	NM_005863	114145480	GAAGUCGCCUAGUCAAAUA
254546	Plate 1	A09	M-003915-02	D-003915-02	NET1	10276	NM_005863	114145480	GGAGGAUGCUAUAUUGAUA
254546	Plate 1	A09	M-003915-02	D-003915-03	NET1	10276	NM_005863	114145480	UCACGUCCUUGGCAAAUUU
254546	Plate 1	A09	M-003915-02	D-003915-05	NET1	10276	NM_005863	114145480	GGCAAUAUAUGAAAUGUCC
254546	Plate 1	A10	M-010360-00	D-010360-01	ARHGEF11	9826	NM_014784	38026914	GAACCUGCCUGAACUCAUA
254546	Plate 1	A10	M-010360-00	D-010360-02	ARHGEF11	9826	NM_014784	38026914	GGAAAGACAUCUGGAAUAU
254546	Plate 1	A10	M-010360-00	D-010360-03	ARHGEF11	9826	NM_014784	38026914	GCAAGUGGCUGCACAGUUC
254546	Plate 1	A10	M-010360-00	D-010360-04	ARHGEF11	9826	NM_014784	38026914	GAAGAUCCCUGAGAUGCUA
254546	Plate 1	A11	M-008365-01	D-008365-01	ITSN1	6453	NM_001001132	47717124	GGACAUAGUUGUACUGAAA
254546	Plate 1	A11	M-008365-01	D-008365-03	ITSN1	6453	NM_001001132	47717124	GAUAUCAGAUGUCGAUUGA
254546	Plate 1	A11	M-008365-01	D-008365-04	ITSN1	6453	NM_001001132	47717124	GGCCAUAACUGUAGAGGAA
254546	Plate 1	A11	M-008365-01	D-008365-17	ITSN1	6453	NM_001001132	47717124	CAAGAAAACUCCACGAAGA
254546	Plate 1	B02	M-009841-00	D-009841-01	ITSN2	50618	NM_006277	22325384	GAUCAAACGUGACAAGUUG
254546	Plate 1	B02	M-009841-00	D-009841-02	ITSN2	50618	NM_006277	22325384	GACAGGAGCUUCUCAAUCA
254546	Plate 1	B02	M-009841-00	D-009841-03	ITSN2	50618	NM_006277	22325384	CCAAACAUGUGGGCUAUUA
254546	Plate 1	B02	M-009841-00	D-009841-04	ITSN2	50618	NM_006277	22325384	AAACUCAGCUGGCUACUAU
254546	Plate 1	B03	M-009833-00	D-009833-01	SGEF	26084	NM_015595	21361486	GAGAUGAUGUACACAAUUA
254546	Plate 1	B03	M-009833-00	D-009833-02	SGEF	26084	NM_015595	21361486	GAAGGAAGUUAGCAAGUUG
254546	Plate 1	B03	M-009833-00	D-009833-03	SGEF	26084	NM_015595	21361486	CAAAUGGCCUUGCCGCUAA
254546	Plate 1	B03	M-009833-00	D-009833-04	SGEF	26084	NM_015595	21361486	GAAAGGACAAGGAACAUUU
254546	Plate 1	B04	M-032365-01	D-032365-01	FLJ43692	445328	NM_001003702	51172609	GGAAGUAACUGGAAAGCAA
254546	Plate 1	B04	M-032365-01	D-032365-02	FLJ43692	445328	NM_001003702	51172609	CGAAAGAGCCAGAGAGUUG
254546	Plate 1	B04	M-032365-01	D-032365-04	FLJ43692	445328	NM_001003702	51172609	GGACCCAUCCUAUAAGUGG
254546	Plate 1	B04	M-032365-01	D-032365-17	FLJ43692	445328	NM_001003702	51172609	GGAGGAUGUUUGUGCCGAU
254546	Plate 1	B05	M-005093-02	D-005093-01	ARHGEF5	7984	NM_005435	50959190	GCACGGAGACUCAAAGUGA
254546	Plate 1	B05	M-005093-02	D-005093-03	ARHGEF5	7984	NM_005435	50959190	GCCAGAAGAUUGAGUUUGA
254546	Plate 1	B05	M-005093-02	D-005093-04	ARHGEF5	7984	NM_005435	50959190	CAAUGGCUCUUCUCUCGUU
254546	Plate 1	B05	M-005093-02	D-005093-18	ARHGEF5	7984	NM_005435	50959190	CUUCCAAGUAUGUGACGUA
254546	Plate 1	B06	M-009354-00	D-009354-01	NGEF	25791	NM_019850	29789101	GGAGAAACCUCAUUGAACA
254546	Plate 1	B06	M-009354-00	D-009354-02	NGEF	25791	NM_019850	29789101	GGACCAAGUUUGUUUCGUU
254546	Plate 1	B06	M-009354-00	D-009354-03	NGEF	25791	NM_019850	29789101	GAAAUUCCAUCUUCAAUCG
254546	Plate 1	B06	M-009354-00	D-009354-04	NGEF	25791	NM_019850	29789101	UAAAUCGACUCUCCAAGAA
254546	Plate 1	B07	M-008370-02	D-008370-01	ARHGEF19	128272	NM_153213	141802042	GAGUCUACCUGCCCUAUGU
254546	Plate 1	B07	M-008370-02	D-008370-03	ARHGEF19	128272	NM_153213	141802042	GGACAAGCAGUGGCUGUUU
254546	Plate 1	B07	M-008370-02	D-008370-05	ARHGEF19	128272	NM_153213	141802042	GGAGUGCAAUGCUAGUGUA
254546	Plate 1	B07	M-008370-02	D-008370-06	ARHGEF19	128272	NM_153213	141802042	AAUGGAGGCUCGAAGUGUA
254546	Plate 1	B08	M-010234-01	D-010234-01	ARHGEF16	27237	NM_014448	163792207	GCGGAGAGCUGUUCUUAGU
254546	Plate 1	B08	M-010234-01	D-010234-02	ARHGEF16	27237	NM_014448	163792207	GAUACGCUCUGCCUCAAGA
254546	Plate 1	B08	M-010234-01	D-010234-03	ARHGEF16	27237	NM_014448	163792207	CCAACGAGGUCUACCAACA
254546	Plate 1	B08	M-010234-01	D-010234-04	ARHGEF16	27237	NM_014448	163792207	GUUCAACGAUGUCCUGGUU
254546	Plate 1	B09	M-009731-00	D-009731-01	ARHGEF15	22899	NM_173728	32307165	UGAUGAAGCUCCUCAGAAU
254546	Plate 1	B09	M-009731-00	D-009731-02	ARHGEF15	22899	NM_173728	32307165	GCAUGAAGCAGACUGAAGA
254546	Plate 1	B09	M-009731-00	D-009731-03	ARHGEF15	22899	NM_173728	32307165	GGUUACAGGUUCUGGACUA
254546	Plate 1	B09	M-009731-00	D-009731-04	ARHGEF15	22899	NM_173728	32307165	GAACGGUGCUCCAGAUGCU
254546	Plate 1	B10	M-009323-00	D-009323-01	RASGRF1	5923	NM_002891	24797098	UCAAGAAGAUUCCUUAUGA
254546	Plate 1	B10	M-009323-00	D-009323-02	RASGRF1	5923	NM_002891	24797098	GAGAUCACCUCGUCCAUGA
254546	Plate 1	B10	M-009323-00	D-009323-03	RASGRF1	5923	NM_002891	24797098	CCAACAAGAUUCCAGAUGA
254546	Plate 1	B10	M-009323-00	D-009323-04	RASGRF1	5923	NM_002891	24797098	CCACUAAGCACUUCAAUGA
254546	Plate 1	B11	M-024516-01	D-024516-01	RASGRF2	5924	NM_006909	38505169	CAACAGAGGUGAACAUUUG
254546	Plate 1	B11	M-024516-01	D-024516-04	RASGRF2	5924	NM_006909	38505169	GAAGGAACACCAAACUUUA
254546	Plate 1	B11	M-024516-01	D-024516-05	RASGRF2	5924	NM_006909	38505169	CUGCACACCUAUCGUAUUU
254546	Plate 1	B11	M-024516-01	D-024516-06	RASGRF2	5924	NM_006909	38505169	GCACAGUACUUGCUUGACA
254546	Plate 1	C02	M-013460-01	D-013460-02	ARHGEF10	9639	NM_014629	62548863	GAAUACGGAUGGAGUUCGA
254546	Plate 1	C02	M-013460-01	D-013460-03	ARHGEF10	9639	NM_014629	62548863	GACGAUGGGAAUCACAUUA
254546	Plate 1	C02	M-013460-01	D-013460-04	ARHGEF10	9639	NM_014629	62548863	GACCUAACCCGUUUAAAGG
254546	Plate 1	C02	M-013460-01	D-013460-17	ARHGEF10	9639	NM_014629	62548863	CGUGGUUGCUAACGCGAAA
254546	Plate 1	C03	M-017096-01	D-017096-01	FLJ10521	55160	NM_001011722	74136546	CCAAGUAUGUGGUGAAGUG
254546	Plate 1	C03	M-017096-01	D-017096-02	FLJ10521	55160	NM_001011722	74136546	GACGAGAGCCCGACAGUUG
254546	Plate 1	C03	M-017096-01	D-017096-03	FLJ10521	55160	NM_001011722	74136546	CCAUGGUGCUAGAUGUGUA
254546	Plate 1	C03	M-017096-01	D-017096-17	FLJ10521	55160	NM_001011722	74136546	AGGUCAGCGUUUCGGACAU
254546	Plate 1	C04	M-009751-01	D-009751-01	ARHGEF17	9828	NM_014786	21361457	GCACCACUCUGAAGCGAAA
254546	Plate 1	C04	M-009751-01	D-009751-02	ARHGEF17	9828	NM_014786	21361457	GAGCAAAGCAUGCGUGAGA
254546	Plate 1	C04	M-009751-01	D-009751-04	ARHGEF17	9828	NM_014786	21361457	GCUACGAGCUUCUGGUGAA
254546	Plate 1	C04	M-009751-01	D-009751-05	ARHGEF17	9828	NM_014786	21361457	AGUGAUGGGUUAAAUCUAA
254546	Plate 1	C05	M-008611-00	D-008611-01	ABR	29	NM_001092	38679953	GAAGAUCUCUGCCCUCAAG
254546	Plate 1	C05	M-008611-00	D-008611-02	ABR	29	NM_001092	38679953	CAACCUGGCUACCGUGUUU
254546	Plate 1	C05	M-008611-00	D-008611-03	ABR	29	NM_001092	38679953	GAAGAGAUCUACAUUAACC
254546	Plate 1	C05	M-008611-00	D-008611-04	ABR	29	NM_001092	38679953	CAGAGGAACUCAAAGUGAA
254546	Plate 1	C06	M-003875-05	D-003875-02	BCR	613	NM_021574	82546844	GUAAAGCUCUCGGUCAAGU
254546	Plate 1	C06	M-003875-05	D-003875-03	BCR	613	NM_021574	82546844	GCAUUCCGCUGACCAUCAA
254546	Plate 1	C06	M-003875-05	D-003875-06	BCR	613	NM_021574	82546844	CAGGAGCGCUUCCGCAUGA
254546	Plate 1	C06	M-003875-05	D-003875-13	BCR	613	NM_021574	82546844	CAGAAGAAGUGUUUCAGAA
254546	Plate 1	C07	M-005194-01	D-005194-01	SOS1	6654	NM_005633	15529995	CAAAGAAGCUGUUCAAUAU
254546	Plate 1	C07	M-005194-01	D-005194-03	SOS1	6654	NM_005633	15529995	GAAAUAGCAUGGAGAAGGA
254546	Plate 1	C07	M-005194-01	D-005194-04	SOS1	6654	NM_005633	15529995	GAGCACCACUUCUAUGAUU
254546	Plate 1	C07	M-005194-01	D-005194-05	SOS1	6654	NM_005633	15529995	GGCAGAAAUUCGACAAUAU
254546	Plate 1	C08	M-005195-02	D-005195-01	SOS2	6655	NM_006939	154689779	GGACGAAGCUGUGGAAUUA
254546	Plate 1	C08	M-005195-02	D-005195-02	SOS2	6655	NM_006939	154689779	GCACCAACCUCUCCAAAUA
254546	Plate 1	C08	M-005195-02	D-005195-04	SOS2	6655	NM_006939	154689779	GCAAACAGCCACCUCGAUU
254546	Plate 1	C08	M-005195-02	D-005195-05	SOS2	6655	NM_006939	154689779	UACUCUAGAUCGAAUGUUA
254546	Plate 1	C09	M-008519-02	D-008519-05	FARP1	10160	NM_001001715	159032536	CAGGAAAACUCGUGUCCAU
254546	Plate 1	C09	M-008519-02	D-008519-10	FARP1	10160	NM_001001715	159032536	CCGGAAAAUUCGGGGAUCA
254546	Plate 1	C09	M-008519-02	D-008519-11	FARP1	10160	NM_001001715	159032536	GAUCAGUACCUUGGAACGU
254546	Plate 1	C09	M-008519-02	D-008519-12	FARP1	10160	NM_001001715	159032536	GAAAAUUCGGGGAUCAGUA
254546	Plate 1	C10	M-009237-01	D-009237-01	FARP2	9855	NM_014808	7662309	GAACAUACCUCAAGGAUUU
254546	Plate 1	C10	M-009237-01	D-009237-02	FARP2	9855	NM_014808	7662309	CGAAAUUGCUCGAAAGUUG
254546	Plate 1	C10	M-009237-01	D-009237-03	FARP2	9855	NM_014808	7662309	GCACUCGGCUGGAGAAAGA
254546	Plate 1	C10	M-009237-01	D-009237-05	FARP2	9855	NM_014808	7662309	GGAUUUGGCUUGAACCUAU
254546	Plate 1	C11	M-009612-01	D-009612-01	FGD1	2245	NM_004463	24797152	CCAAAGAGCUCAUAAAAGA
254546	Plate 1	C11	M-009612-01	D-009612-02	FGD1	2245	NM_004463	24797152	CAAGAUGUAUGGUGAGUAU
254546	Plate 1	C11	M-009612-01	D-009612-03	FGD1	2245	NM_004463	24797152	CCAAUGAGCUCCUGCAAAC
254546	Plate 1	C11	M-009612-01	D-009612-05	FGD1	2245	NM_004463	24797152	UCUCAAGGACUAUCUGUUA
254546	Plate 1	D02	M-008431-00	D-008431-01	FGD2	221472	NM_173558	34222232	GCUGAUGGAUGCUGAGUUU
254546	Plate 1	D02	M-008431-00	D-008431-02	FGD2	221472	NM_173558	34222232	CGACAAGUCUCCACUCUUC
254546	Plate 1	D02	M-008431-00	D-008431-03	FGD2	221472	NM_173558	34222232	GGGCCGAACUGAAAUACGA
254546	Plate 1	D02	M-008431-00	D-008431-04	FGD2	221472	NM_173558	34222232	AAGCAGCCAUUGACCAAAU
254546	Plate 1	D03	M-010371-01	D-010371-01	FGD3	89846	NM_033086	134133264	GCACAUACAUUCAUCAUAA
254546	Plate 1	D03	M-010371-01	D-010371-02	FGD3	89846	NM_033086	134133264	GGACGGCUCUCCAGACAUA
254546	Plate 1	D03	M-010371-01	D-010371-03	FGD3	89846	NM_033086	134133264	CCAGAAGGCUGACAAGGAU
254546	Plate 1	D03	M-010371-01	D-010371-17	FGD3	89846	NM_033086	134133264	GCAGGAGGUAUGCGGGAAC
254546	Plate 1	D04	M-007123-00	D-007123-01	FGD4	121512	NM_139241	21245127	GAGAAUAUGUGAAAGGAUU
254546	Plate 1	D04	M-007123-00	D-007123-02	FGD4	121512	NM_139241	21245127	GGAGAAAGCUGCCACUCUU
254546	Plate 1	D04	M-007123-00	D-007123-03	FGD4	121512	NM_139241	21245127	GGUAUGAGAUGCUCCUUAA
254546	Plate 1	D04	M-007123-00	D-007123-04	FGD4	121512	NM_139241	21245127	GCAGCAAGCCAUUCUAAUA
254546	Plate 1	D05	M-028077-01	D-028077-01	FGD5	152273	NM_152536	50080161	GAACGUGUCUUCCUCUAGG
254546	Plate 1	D05	M-028077-01	D-028077-02	FGD5	152273	NM_152536	50080161	GAAAGGCUGUCAAAUUGGG
254546	Plate 1	D05	M-028077-01	D-028077-03	FGD5	152273	NM_152536	50080161	GCUCCUCACAGACUAUUUA
254546	Plate 1	D05	M-028077-01	D-028077-04	FGD5	152273	NM_152536	50080161	AAAGUGCCCUACGCUCUAA
254546	Plate 1	D06	M-026895-01	D-026895-01	FGD6	55785	NM_018351	154240685	GCUCAAAGAUGCCUUAAUA
254546	Plate 1	D06	M-026895-01	D-026895-03	FGD6	55785	NM_018351	154240685	GAAUUCCGAGUCUAAAGUA
254546	Plate 1	D06	M-026895-01	D-026895-04	FGD6	55785	NM_018351	154240685	GCUCGUCUGUUACGCCAAA
254546	Plate 1	D06	M-026895-01	D-026895-17	FGD6	55785	NM_018351	154240685	GAUUGAAAGUGUAGAACGU
254546	Plate 1	D07	M-005047-00	D-005047-01	TRIO	7204	NM_007118	6005921	GAUAAGAGGUACAGAGAUU
254546	Plate 1	D07	M-005047-00	D-005047-02	TRIO	7204	NM_007118	6005921	GGAAGUCGCUCCUUGACAA
254546	Plate 1	D07	M-005047-00	D-005047-03	TRIO	7204	NM_007118	6005921	CAACGGAGAGUCCAUGUUA
254546	Plate 1	D07	M-005047-00	D-005047-04	TRIO	7204	NM_007118	6005921	GAACACCAACUUCAGAUAA
254546	Plate 1	D08	M-004121-01	D-004121-01	GEFT	115557	NM_001111270	162287075	GAACACAGCCUGGAUAUGU
254546	Plate 1	D08	M-004121-01	D-004121-02	GEFT	115557	NM_001111270	162287075	GGAUGAAGAUGAGCUGUAA
254546	Plate 1	D08	M-004121-01	D-004121-03	GEFT	115557	NM_001111270	162287075	GCACCGAGACUAUUUCUUG
254546	Plate 1	D08	M-004121-01	D-004121-04	GEFT	115557	NM_001111270	162287075	GCAUGUGGCUCAGAUCUUG
254546	Plate 1	D09	M-003904-03	D-003904-01	MCF2	4168	NM_005369	153791324	GGUAUCAUCUGUUGAAGAA
254546	Plate 1	D09	M-003904-03	D-003904-04	MCF2	4168	NM_005369	153791324	GCAACAGGAUCAAUUAACA
254546	Plate 1	D09	M-003904-03	D-003904-05	MCF2	4168	NM_005369	153791324	GGUGAUAACCGCAAGUUUG
254546	Plate 1	D09	M-003904-03	D-003904-19	MCF2	4168	NM_005369	153791324	CUAGAAUGUCAUCGGCAAA
254546	Plate 1	D10	M-009313-00	D-009313-01	MCF2L2	23101	NM_015078	31742504	GCACAUUGCUUUCUCAAGA
254546	Plate 1	D10	M-009313-00	D-009313-02	MCF2L2	23101	NM_015078	31742504	GGAAUAGUGUUCUGUAAGA
254546	Plate 1	D10	M-009313-00	D-009313-03	MCF2L2	23101	NM_015078	31742504	GGACCAAGCCAGAGACUUA
254546	Plate 1	D10	M-009313-00	D-009313-04	MCF2L2	23101	NM_015078	31742504	GAAUGUAACUACCAUGGAA
254546	Plate 1	D11	M-010098-01	D-010098-01	MCF2L	23263	NM_001112732	163644324	AAACAGAGCUGCCCAAUGA
254546	Plate 1	D11	M-010098-01	D-010098-02	MCF2L	23263	NM_001112732	163644324	CGACAUCGCUUUCAAAUUC
254546	Plate 1	D11	M-010098-01	D-010098-03	MCF2L	23263	NM_001112732	163644324	UCAAGGAAAUGCUGAAAUA
254546	Plate 1	D11	M-010098-01	D-010098-04	MCF2L	23263	NM_001112732	163644324	CAACAGGCCUUCACAACAA
254546	Plate 1	E02	M-010063-01	D-010063-01	PREX1	57580	NM_020820	112789552	GAGAUGAGCUGCCCUGUGA
254546	Plate 1	E02	M-010063-01	D-010063-03	PREX1	57580	NM_020820	112789552	GAAAGAAGAGUGUACAAUC
254546	Plate 1	E02	M-010063-01	D-010063-17	PREX1	57580	NM_020820	112789552	CCACGGACAUCAUGCGGAA
254546	Plate 1	E02	M-010063-01	D-010063-18	PREX1	57580	NM_020820	112789552	AAGAUGGGACAGCGGAUUA
254546	Plate 1	E03	M-014602-01	D-014602-02	DEPDC2	80243	NM_025170	47578116	CUGAUAGACUGGUUAAUUG
254546	Plate 1	E03	M-014602-01	D-014602-03	DEPDC2	80243	NM_025170	47578116	UAUGAAACAUCGACUUAUG
254546	Plate 1	E03	M-014602-01	D-014602-04	DEPDC2	80243	NM_025170	47578116	GAACGGCGGAAAGGUUUAA
254546	Plate 1	E03	M-014602-01	D-014602-17	DEPDC2	80243	NM_025170	47578116	GAAGCGGACUCCACGGAAA
254546	Plate 1	E04	M-003935-01	D-003935-02	VAV1	7409	NM_005428	7108366	GCAGCGAGUUCUCAAAUAU
254546	Plate 1	E04	M-003935-01	D-003935-03	VAV1	7409	NM_005428	7108366	GCAGAAAUACAUCUACUAA
254546	Plate 1	E04	M-003935-01	D-003935-04	VAV1	7409	NM_005428	7108366	GAAGGACUGUACCGGAUCA
254546	Plate 1	E04	M-003935-01	D-003935-05	VAV1	7409	NM_005428	7108366	CGACAAAGCUCUACUCAUC
254546	Plate 1	E05	M-005199-02	D-005199-03	VAV2	7410	NM_003371	40549447	UCACAGAGGCCAAGAAAUU
254546	Plate 1	E05	M-005199-02	D-005199-04	VAV2	7410	NM_003371	40549447	GAAAGUCUGCCACGAUAAA
254546	Plate 1	E05	M-005199-02	D-005199-19	VAV2	7410	NM_003371	40549447	GGGACGACAUCUACGAGGA
254546	Plate 1	E05	M-005199-02	D-005199-20	VAV2	7410	NM_003371	40549447	AUCCAAAUCUCCCGUUAUA
254546	Plate 1	E06	M-010178-03	D-010178-02	VAV3	10451	NM_001079874	120432041	GCAGAGACCGAACUUAUUA
254546	Plate 1	E06	M-010178-03	D-010178-04	VAV3	10451	NM_001079874	120432041	GCAAAGCACAUCAAGAUUU
254546	Plate 1	E06	M-010178-03	D-010178-05	VAV3	10451	NM_001079874	120432041	AGACCGAACUUAUUAAUAG
254546	Plate 1	E06	M-010178-03	D-010178-19	VAV3	10451	NM_001079874	120432041	GUAUGCAGCCCUCGUGUAA
254546	Plate 1	E07	M-015006-01	D-015006-01	C9ORF100	84904	NM_032818	90652856	CAACAGCCCUGACCAUCAA
254546	Plate 1	E07	M-015006-01	D-015006-02	C9ORF100	84904	NM_032818	90652856	GGAGCUCUAUAACCAAUUU
254546	Plate 1	E07	M-015006-01	D-015006-03	C9ORF100	84904	NM_032818	90652856	CGUCGUAGCUUUGGCUGAA
254546	Plate 1	E07	M-015006-01	D-015006-04	C9ORF100	84904	NM_032818	90652856	AAAUAAAGGUUUCCGGAGG
254546	Plate 1	E08	M-003932-02	D-003932-01	TIAM1	7074	NM_003253	115583669	GAACCGAAGCUGUAAAGAA
254546	Plate 1	E08	M-003932-02	D-003932-02	TIAM1	7074	NM_003253	115583669	GAAAGGAUGCACGCUAUUU
254546	Plate 1	E08	M-003932-02	D-003932-04	TIAM1	7074	NM_003253	115583669	GAAGUGGUCUUACCUAACG
254546	Plate 1	E08	M-003932-02	D-003932-17	TIAM1	7074	NM_003253	115583669	CAUUCAAUCCUGCGUGAUA
254546	Plate 1	E09	M-008434-02	D-008434-05	TIAM2	26230	NM_001010927	73695942	GAACUUCAGGCGUCACAUA
254546	Plate 1	E09	M-008434-02	D-008434-06	TIAM2	26230	NM_001010927	73695942	CGACCUAAAUUCUGUUCUA
254546	Plate 1	E09	M-008434-02	D-008434-07	TIAM2	26230	NM_001010927	73695942	GUGUAAGGAUCGCCUGGUA
254546	Plate 1	E09	M-008434-02	D-008434-08	TIAM2	26230	NM_001010927	73695942	UAAGAGAGCCGUCAUACUG
254546	Plate 1	E10	M-010231-00	D-010231-01	ARHGEF6	9459	NM_004840	22027524	GAGGAUGUCUUAUAUCUUA
254546	Plate 1	E10	M-010231-00	D-010231-02	ARHGEF6	9459	NM_004840	22027524	GGAAGAAUGUUCAAAGUUU
254546	Plate 1	E10	M-010231-00	D-010231-03	ARHGEF6	9459	NM_004840	22027524	GGACGUUCCUCUUCUCUUA
254546	Plate 1	E10	M-010231-00	D-010231-04	ARHGEF6	9459	NM_004840	22027524	GAACGGUGGUGACUAGAUU
254546	Plate 1	E11	M-009616-00	D-009616-01	ARHGEF7	8874	NM_003899	22027526	GGAAGAAGAUGCUCAGAUU
254546	Plate 1	E11	M-009616-00	D-009616-02	ARHGEF7	8874	NM_003899	22027526	GAAGAGCCCUCCCAAAGGA
254546	Plate 1	E11	M-009616-00	D-009616-03	ARHGEF7	8874	NM_003899	22027526	UCAAAGAGCUCGAGAGACA
254546	Plate 1	E11	M-009616-00	D-009616-04	ARHGEF7	8874	NM_003899	22027526	GGAGGGCGAUGACAUUAAA
254546	Plate 1	F02	M-024745-01	D-024745-01	PLEKHG1	57480	NM_001029884	71274147	GUGAAGAGUUCCACAUUUA
254546	Plate 1	F02	M-024745-01	D-024745-02	PLEKHG1	57480	NM_001029884	71274147	GAGAUGACACGUUUACAUA
254546	Plate 1	F02	M-024745-01	D-024745-03	PLEKHG1	57480	NM_001029884	71274147	CCAGUUGUAUGACCAGAUU
254546	Plate 1	F02	M-024745-01	D-024745-04	PLEKHG1	57480	NM_001029884	71274147	AGAAACAUCUGGACCGAUC
254546	Plate 1	F03	M-023690-01	D-023690-01	PLEKHG2	64857	NM_022835	45237196	UGACAGCGGUUGCCUGGUA
254546	Plate 1	F03	M-023690-01	D-023690-02	PLEKHG2	64857	NM_022835	45237196	GGAGAUUUGUUCUGAUUUC
254546	Plate 1	F03	M-023690-01	D-023690-04	PLEKHG2	64857	NM_022835	45237196	AGCGAGAGCCCAACCAAUA
254546	Plate 1	F03	M-023690-01	D-023690-17	PLEKHG2	64857	NM_022835	45237196	UCAGAAAUCCGGAGCGCCU
254546	Plate 1	F04	M-022051-01	D-022051-01	PLEKHG3	26030	NM_015549	55749620	GCCAAGAGUUUGAUAUCUA
254546	Plate 1	F04	M-022051-01	D-022051-02	PLEKHG3	26030	NM_015549	55749620	UAGACAAGAUUAAGAGCUA
254546	Plate 1	F04	M-022051-01	D-022051-03	PLEKHG3	26030	NM_015549	55749620	GUAAGAAACUCCAUCUCCA
254546	Plate 1	F04	M-022051-01	D-022051-05	PLEKHG3	26030	NM_015549	55749620	CCGCCCAUCUUCAGAAAUU
254546	Plate 1	F05	M-022573-01	D-022573-01	PLEKHG4	25894	NM_015432	70912385	GGACAAGGCUGACGAGCUA
254546	Plate 1	F05	M-022573-01	D-022573-02	PLEKHG4	25894	NM_015432	70912385	GAAUACAGGCCCUAGAGUU
254546	Plate 1	F05	M-022573-01	D-022573-03	PLEKHG4	25894	NM_015432	70912385	GAAUAAGCCUCGCUCCGAU
254546	Plate 1	F05	M-022573-01	D-022573-04	PLEKHG4	25894	NM_015432	70912385	GAAGUUCGCUCUCGGGCGU
254546	Plate 1	F06	M-013873-01	D-013873-01	KIAA0720	57449	NM_020631	111154086	UCAAGUCGGUGCUGAGGAA
254546	Plate 1	F06	M-013873-01	D-013873-02	KIAA0720	57449	NM_020631	111154086	UCAAAGGCUUCAAGAUGUU
254546	Plate 1	F06	M-013873-01	D-013873-03	KIAA0720	57449	NM_020631	111154086	ACAGCAAGAUGGAUGUGUA
254546	Plate 1	F06	M-013873-01	D-013873-04	KIAA0720	57449	NM_020631	111154086	GCCCAGCUCUACCGAAUCA
254546	Plate 1	F07	M-031878-01	D-031878-01	KIAA1909	153478	NM_052909	148529024	GCUGUGACGUGAAUUUGAA
254546	Plate 1	F07	M-031878-01	D-031878-02	KIAA1909	153478	NM_052909	148529024	GAGAUGCCGGGAUGAGUUU
254546	Plate 1	F07	M-031878-01	D-031878-03	KIAA1909	153478	NM_052909	148529024	CGAGGGAAGCACCACGUUA
254546	Plate 1	F07	M-031878-01	D-031878-04	KIAA1909	153478	NM_052909	148529024	GGACCGAUGUCAUAGGGAG
254546	Plate 1	F08	M-020318-01	D-020318-01	FLJ10665	55200	NM_018173	141803343	GCUGAGACCCUGUUUGGAA
254546	Plate 1	F08	M-020318-01	D-020318-02	FLJ10665	55200	NM_018173	141803343	GACCAUGGCUUACGCCCGA
254546	Plate 1	F08	M-020318-01	D-020318-03	FLJ10665	55200	NM_018173	141803343	GAGGAUACCCUGUGCUGGA
254546	Plate 1	F08	M-020318-01	D-020318-04	FLJ10665	55200	NM_018173	141803343	GCGAAGAGCAAGAGAGCUU
254546	Plate 1	F09	M-032389-00	D-032389-01	FLJ46688	440107	NM_001004330	51972239	UGAAGUGGCUGGACAAUUU
254546	Plate 1	F09	M-032389-00	D-032389-02	FLJ46688	440107	NM_001004330	51972239	UACAGAGGCUCACUCGAUA
254546	Plate 1	F09	M-032389-00	D-032389-03	FLJ46688	440107	NM_001004330	51972239	GACAGUGUAUAGCAGCAUU
254546	Plate 1	F09	M-032389-00	D-032389-04	FLJ46688	440107	NM_001004330	51972239	UGAGUUGCAAGCAGUAAUA
254546	Plate 1	F10	M-015469-00	D-015469-01	SPATA13	221178	NM_153023	23308552	GAAGAAACUUGCCAUGUUA
254546	Plate 1	F10	M-015469-00	D-015469-02	SPATA13	221178	NM_153023	23308552	GGAGAGCAUCGACAAGAUA
254546	Plate 1	F10	M-015469-00	D-015469-03	SPATA13	221178	NM_153023	23308552	GGACCAACGUCAUCCGGGA
254546	Plate 1	F10	M-015469-00	D-015469-04	SPATA13	221178	NM_153023	23308552	GCGCAGCUAGCCACUAUUU
254546	Plate 1	F11	M-008235-01	D-008235-01	ARHGEF4	50649	NM_015320	15011978	GCACAAAGAUGGAGUCAAG
254546	Plate 1	F11	M-008235-01	D-008235-02	ARHGEF4	50649	NM_015320	15011978	GAAAGGAGGCUGCACAUAG
254546	Plate 1	F11	M-008235-01	D-008235-03	ARHGEF4	50649	NM_015320	15011978	UCACCAAGCUCAGCAAGUA
254546	Plate 1	F11	M-008235-01	D-008235-17	ARHGEF4	50649	NM_015320	15011978	GACUUGAGAACAUCGACAA
254546	Plate 1	G02	M-020314-01	D-020314-01	ARHGEF9	23229	NM_015185	7662107	UGGCUGAGCUCCUAAAGUA
254546	Plate 1	G02	M-020314-01	D-020314-02	ARHGEF9	23229	NM_015185	7662107	GAUCUGCAAGUAUCCCUUA
254546	Plate 1	G02	M-020314-01	D-020314-03	ARHGEF9	23229	NM_015185	7662107	CAAGCGACGUUUAGAGAAU
254546	Plate 1	G02	M-020314-01	D-020314-04	ARHGEF9	23229	NM_015185	7662107	GAGAUUCCAUCGUUAGUGC
254546	Plate 1	G03	M-017817-01	D-017817-01	DEF6	50619	NM_022047	145312240	GCAGAGGGCUGACGAGGAU
254546	Plate 1	G03	M-017817-01	D-017817-02	DEF6	50619	NM_022047	145312240	GGAGAAGAGUGGCAAAGUC
254546	Plate 1	G03	M-017817-01	D-017817-03	DEF6	50619	NM_022047	145312240	GAUAGCAACGGGAACAGUA
254546	Plate 1	G03	M-017817-01	D-017817-04	DEF6	50619	NM_022047	145312240	GGAGAUAAGCGUCCGGUCA
254546	Plate 1	G04	M-010323-01	D-010323-01	SWAP70	23075	NM_015055	93102363	GGACAAGUAUCCAUUAAUU
254546	Plate 1	G04	M-010323-01	D-010323-02	SWAP70	23075	NM_015055	93102363	CAAGAGGGCUGAACUAGAA
254546	Plate 1	G04	M-010323-01	D-010323-03	SWAP70	23075	NM_015055	93102363	GAGAGAAGCUUAUCAGACA
254546	Plate 1	G04	M-010323-01	D-010323-04	SWAP70	23075	NM_015055	93102363	GAGAUUGAAUACCUGCUUA
254546	Plate 1	G05	M-011253-01	D-011253-01	DOCK1	1793	NM_001380	100913207	GUACCGAGGUUACACGUUA
254546	Plate 1	G05	M-011253-01	D-011253-02	DOCK1	1793	NM_001380	100913207	UAAAUGAGCAGCUGUACAA
254546	Plate 1	G05	M-011253-01	D-011253-03	DOCK1	1793	NM_001380	100913207	GAAAUGGUGGGCCCAAUAU
254546	Plate 1	G05	M-011253-01	D-011253-04	DOCK1	1793	NM_001380	100913207	GGCCCAAGCCUGACUAUUU
254546	Plate 1	G06	M-019915-00	D-019915-01	DOCK2	1794	NM_004946	31377467	GACAUGAGACGGCUAAUUG
254546	Plate 1	G06	M-019915-00	D-019915-02	DOCK2	1794	NM_004946	31377467	GACCGGAAAUUUCAGCAUU
254546	Plate 1	G06	M-019915-00	D-019915-03	DOCK2	1794	NM_004946	31377467	CAACGACACUUUGGGAAUG
254546	Plate 1	G06	M-019915-00	D-019915-04	DOCK2	1794	NM_004946	31377467	GAAUGAGUAUCGCUCCGUU
254546	Plate 1	G07	M-012695-01	D-012695-01	DOCK3	1795	NM_004947	54400756	GAAGAUAGGCUGCACUGUU
254546	Plate 1	G07	M-012695-01	D-012695-02	DOCK3	1795	NM_004947	54400756	CGAGAUCACUGGCGAGUAU
254546	Plate 1	G07	M-012695-01	D-012695-03	DOCK3	1795	NM_004947	54400756	UGACGCCCAUUCCAGAUUA
254546	Plate 1	G07	M-012695-01	D-012695-04	DOCK3	1795	NM_004947	54400756	GACCUGUGAUGGACACGUA
254546	Plate 1	G08	M-017968-01	D-017968-01	DOCK4	9732	NM_014705	92091571	CAAAGGGUCUGGAGCAUUA
254546	Plate 1	G08	M-017968-01	D-017968-03	DOCK4	9732	NM_014705	92091571	UAAGAGAGCUGAUGCUUGA
254546	Plate 1	G08	M-017968-01	D-017968-04	DOCK4	9732	NM_014705	92091571	GGAAAUAGAUGUGAUAGUG
254546	Plate 1	G08	M-017968-01	D-017968-17	DOCK4	9732	NM_014705	92091571	CCUCUUAUAUGACGAGCUA
254546	Plate 1	G09	M-018931-01	D-018931-01	DOCK5	80005	NM_024940	117553585	AGAACUAUCUAAUUCGUUG
254546	Plate 1	G09	M-018931-01	D-018931-02	DOCK5	80005	NM_024940	117553585	GUAACGGGAUGCCCAAGGA
254546	Plate 1	G09	M-018931-01	D-018931-03	DOCK5	80005	NM_024940	117553585	GAGUGGCAGUGAUGGAUAU
254546	Plate 1	G09	M-018931-01	D-018931-04	DOCK5	80005	NM_024940	117553585	UAUCAUACAUGGGAAGGUG
254546	Plate 1	G10	M-031950-01	D-031950-01	DOCK6	57572	NM_020812	157426886	UCACGUAUGUGGAACCGUA
254546	Plate 1	G10	M-031950-01	D-031950-02	DOCK6	57572	NM_020812	157426886	CGACAGAACUUCGAGAUCG
254546	Plate 1	G10	M-031950-01	D-031950-03	DOCK6	57572	NM_020812	157426886	CGGUGGAGAUGUAUAUUGA
254546	Plate 1	G10	M-031950-01	D-031950-17	DOCK6	57572	NM_020812	157426886	GGUCAGCAGCAGUGCCGUA
254546	Plate 1	G11	M-031725-01	D-031725-01	DOCK7	85440	NM_033407	54112428	GAUCGAAGUUGUAAUCGUA
254546	Plate 1	G11	M-031725-01	D-031725-02	DOCK7	85440	NM_033407	54112428	GAGGACAGCUCGGUACGUA
254546	Plate 1	G11	M-031725-01	D-031725-03	DOCK7	85440	NM_033407	54112428	GGCAUGAAAUGGGUAGAUA
254546	Plate 1	G11	M-031725-01	D-031725-04	DOCK7	85440	NM_033407	54112428	UAACCUAGGUCAAGCAUCU
254546	Plate 1	H02	M-026106-01	D-026106-02	DOCK8	81704	NM_203447	44889959	GAUCAGAGCCUCAUUAGGA
254546	Plate 1	H02	M-026106-01	D-026106-03	DOCK8	81704	NM_203447	44889959	GGAAAUACGUCCAGUACCA
254546	Plate 1	H02	M-026106-01	D-026106-04	DOCK8	81704	NM_203447	44889959	CCGCUAAGCUCACAGUAAA
254546	Plate 1	H02	M-026106-01	D-026106-17	DOCK8	81704	NM_203447	44889959	GGCCAAUGAUCGAGCGGAA
254546	Plate 1	H03	M-014040-00	D-014040-01	DOCK9	23348	NM_015296	24308028	GUAAACGAACGUCUGAUUA
254546	Plate 1	H03	M-014040-00	D-014040-02	DOCK9	23348	NM_015296	24308028	ACUCAGAAGUUUCGAGAUA
254546	Plate 1	H03	M-014040-00	D-014040-03	DOCK9	23348	NM_015296	24308028	CAGCUUGACUACUCAUUAA
254546	Plate 1	H03	M-014040-00	D-014040-04	DOCK9	23348	NM_015296	24308028	CGGCAUUGCUUCUCCAUAU
254546	Plate 1	H04	M-023079-01	D-023079-01	DOCK10	55619	NM_014689	154146188	CCAGAUAACUCCUACAUUA
254546	Plate 1	H04	M-023079-01	D-023079-02	DOCK10	55619	NM_014689	154146188	GCAGUAAGAUCAGUAUUUA
254546	Plate 1	H04	M-023079-01	D-023079-03	DOCK10	55619	NM_014689	154146188	GAUAGCAACUCAUUACUAA
254546	Plate 1	H04	M-023079-01	D-023079-04	DOCK10	55619	NM_014689	154146188	CAAUAUAGCUACGGAGGUU
254546	Plate 1	H05	M-015696-01	D-015696-01	DOCK11	139818	NM_144658	145699122	UAAAUGAGCGGCUAAUUAA
254546	Plate 1	H05	M-015696-01	D-015696-02	DOCK11	139818	NM_144658	145699122	GAUCAACACCGACAGUUUA
254546	Plate 1	H05	M-015696-01	D-015696-03	DOCK11	139818	NM_144658	145699122	CGACAGAGUUCUACAAGGA
254546	Plate 1	H05	M-015696-01	D-015696-04	DOCK11	139818	NM_144658	145699122	CGAAACAGAUCAGGAGUAA
254546	Plate 1	H06	M-006450-00	D-006450-01	ECT2	1894	NM_018098	21735571	GAUAAAGGAUGAUCUUGAA
254546	Plate 1	H06	M-006450-00	D-006450-02	ECT2	1894	NM_018098	21735571	GCACUCACCUUGUAGUUGA
254546	Plate 1	H06	M-006450-00	D-006450-03	ECT2	1894	NM_018098	21735571	GAAGGGCUCUUAUGACAUC
254546	Plate 1	H06	M-006450-00	D-006450-04	ECT2	1894	NM_018098	21735571	CAGAGGAGAUUAAGACUAU
254546	Plate 1	H07	M-024733-01	D-024733-01	LOC345930	345930	NM_001077706	118150677	GCACAGAGCAUCGGAAUAU
254546	Plate 1	H07	M-024733-01	D-024733-02	LOC345930	345930	NM_001077706	118150677	GGUAUGACCAACAUUCUAA
254546	Plate 1	H07	M-024733-01	D-024733-03	LOC345930	345930	NM_001077706	118150677	GUACCCAUCCCGAAGAUUU
254546	Plate 1	H07	M-024733-01	D-024733-04	LOC345930	345930	NM_001077706	118150677	GUAAGAAGGAGUUAUUCAA
254546	Plate 1	H08	M-014168-01	D-014168-05	ALS2	57679	NM_020919	40316934	UCAGACGACUUCAUAAUUA
254546	Plate 1	H08	M-014168-01	D-014168-06	ALS2	57679	NM_020919	40316934	GAGACUACAUUGAAGGUUA
254546	Plate 1	H08	M-014168-01	D-014168-07	ALS2	57679	NM_020919	40316934	GAGAGUGGCUGCUACUUAU
254546	Plate 1	H08	M-014168-01	D-014168-08	ALS2	57679	NM_020919	40316934	GCAAAGAAGUAAUCCAUCU
254546	Plate 1	H09	M-027177-02	D-027177-02	OBSCN	84033	NM_052843	58331252	GGAAGGACAUACACUCUCA
254546	Plate 1	H09	M-027177-02	D-027177-03	OBSCN	84033	NM_052843	58331252	CAGGAGAGAUCCAAUUUGU
254546	Plate 1	H09	M-027177-02	D-027177-05	OBSCN	84033	NM_052843	58331252	GCAGACAGCGACACCUAUA
254546	Plate 1	H09	M-027177-02	D-027177-06	OBSCN	84033	NM_052843	58331252	AGACAUACCGCGAAGAUGA
254546	Plate 1	H10	M-032927-01	D-032927-21	FLJ41603	389337	NM_001001669	83715965	AGUUCAAACAGGCGCUUUA
254546	Plate 1	H10	M-032927-01	D-032927-22	FLJ41603	389337	NM_001001669	83715965	GAAAUUUAAGCAACGGCUA
254546	Plate 1	H10	M-032927-01	D-032927-23	FLJ41603	389337	NM_001001669	83715965	CCAUGGAUUUAUCGGUGUA
254546	Plate 1	H10	M-032927-01	D-032927-24	FLJ41603	389337	NM_001001669	83715965	ACUUCAGGCCGCACGAAUA
254546	Plate 1	H11	M-014170-00	D-014170-01	NOPE	57722	NM_020962	19882240	CAACACAGAUUAUGAGUUC
254546	Plate 1	H11	M-014170-00	D-014170-02	NOPE	57722	NM_020962	19882240	AAACAAGGUGUAUCGAGUA
254546	Plate 1	H11	M-014170-00	D-014170-03	NOPE	57722	NM_020962	19882240	GAUCUCUGGCUACAAACUA
254546	Plate 1	H11	M-014170-00	D-014170-04	NOPE	57722	NM_020962	19882240	UAGAAUACGGUUUGGGAAA
254547	Plate 2	A02	M-020676-00	D-020676-01	FLJ20184	54848	NM_017700	8923172	GAAGUAUUCUUGCAGAUUA
254547	Plate 2	A02	M-020676-00	D-020676-02	FLJ20184	54848	NM_017700	8923172	GAUCUAGAGCUGUGUGUUA
254547	Plate 2	A02	M-020676-00	D-020676-03	FLJ20184	54848	NM_017700	8923172	GUGGAUAGCUUGUUUAGCA
254547	Plate 2	A02	M-020676-00	D-020676-04	FLJ20184	54848	NM_017700	8923172	UAUCCAGUCCUUAAAGUAA
254547	Plate 2	A03	M-030269-01	D-030269-01	FLJ10357	55701	NM_018071	50843836	GCUCAUCUGUCCACGAUUU
254547	Plate 2	A03	M-030269-01	D-030269-02	FLJ10357	55701	NM_018071	50843836	GAGCUGCGAUUCCGUGCUU
254547	Plate 2	A03	M-030269-01	D-030269-03	FLJ10357	55701	NM_018071	50843836	GGGCGUGGAUGCACCAGAA
254547	Plate 2	A03	M-030269-01	D-030269-04	FLJ10357	55701	NM_018071	50843836	CGAGGGAUCUUAGGGCUAU
254547	Plate 2	A04	M-026304-01	D-026304-01	DNMBP	23268	NM_015221	157426903	GGGAUGAGCUUGAGGGAAC
254547	Plate 2	A04	M-026304-01	D-026304-02	DNMBP	23268	NM_015221	157426903	UAGCUGAGGUUAACGGGAA
254547	Plate 2	A04	M-026304-01	D-026304-03	DNMBP	23268	NM_015221	157426903	AAGAUAGCCUUAUGGAGAA
254547	Plate 2	A04	M-026304-01	D-026304-04	DNMBP	23268	NM_015221	157426903	UCCACAACCUAGCAAGUUA
254547	Plate 2	A05	M-013854-01	D-013854-01	KIAA1244	57221	NM_020340	154350240	GCGAUGAGCUUUAACAUUU
254547	Plate 2	A05	M-013854-01	D-013854-02	KIAA1244	57221	NM_020340	154350240	UGGAAGAACUUGAUCGAUA
254547	Plate 2	A05	M-013854-01	D-013854-03	KIAA1244	57221	NM_020340	154350240	GAAUCAAGGGUCAACAGUA
254547	Plate 2	A05	M-013854-01	D-013854-04	KIAA1244	57221	NM_020340	154350240	UACGAGAGCAUGAUCAAUA
254547	Plate 2	A06	M-008650-00	D-008650-01	RACGAP1	29127	NM_013277	21361396	CAAAUUAUCUCUGAAGUGU
254547	Plate 2	A06	M-008650-00	D-008650-02	RACGAP1	29127	NM_013277	21361396	CCACAGACACCAGAUAUUA
254547	Plate 2	A06	M-008650-00	D-008650-03	RACGAP1	29127	NM_013277	21361396	GAACAUCAGCUUCUCAAGA
254547	Plate 2	A06	M-008650-00	D-008650-04	RACGAP1	29127	NM_013277	21361396	GUAAUCAGGUGGAUGUAGA
254547	Plate 2	A07	M-009266-00	D-009266-01	RALBP1	10928	NM_006788	21361362	GAAUGUAACUAUCUUCUGA
254547	Plate 2	A07	M-009266-00	D-009266-02	RALBP1	10928	NM_006788	21361362	GAUCAGCCCUACUAAGUUU
254547	Plate 2	A07	M-009266-00	D-009266-03	RALBP1	10928	NM_006788	21361362	GAACGAAGAGCUGGAAAUA
254547	Plate 2	A07	M-009266-00	D-009266-04	RALBP1	10928	NM_006788	21361362	GAAGGCAUCUACAGAGUAU
254547	Plate 2	A08	M-026514-01	D-026514-01	ARHGAP20	57569	NM_020809	51479147	GCACUCACCUGGACAACUU
254547	Plate 2	A08	M-026514-01	D-026514-02	ARHGAP20	57569	NM_020809	51479147	GCUCAUUAAUCAGAGUUUA
254547	Plate 2	A08	M-026514-01	D-026514-03	ARHGAP20	57569	NM_020809	51479147	GAAUUGUGCCUACUCUAAA
254547	Plate 2	A08	M-026514-01	D-026514-04	ARHGAP20	57569	NM_020809	51479147	CCAUCCGGCUCAUCAGUAA
254547	Plate 2	A09	M-021122-00	D-021122-01	ARHGAP11A	9824	NM_014783	40788020	UACAGACUCUUAUCGAUUA
254547	Plate 2	A09	M-021122-00	D-021122-02	ARHGAP11A	9824	NM_014783	40788020	GUUCGAAGAUCUCUGCGUU
254547	Plate 2	A09	M-021122-00	D-021122-03	ARHGAP11A	9824	NM_014783	40788020	GGUAUCAGUUCACAUCGAU
254547	Plate 2	A09	M-021122-00	D-021122-04	ARHGAP11A	9824	NM_014783	40788020	AAGCGUACAUUGCCAGUAG
254547	Plate 2	A10	M-035016-00	D-035016-09	FAM7A2	89839	NM_001039841	89886349	GAGAAAGAGAAGACAACGU
254547	Plate 2	A10	M-035016-00	D-035016-10	FAM7A2	89839	NM_001039841	89886349	AAACAGCAGCCACGGAAAU
254547	Plate 2	A10	M-035016-00	D-035016-11	FAM7A2	89839	NM_001039841	89886349	GGAUCUGUGAUUCGCCUAA
254547	Plate 2	A10	M-035016-00	D-035016-12	FAM7A2	89839	NM_001039841	89886349	AGAACAUAUUCAUACCGAA
254547	Plate 2	A11	M-008611-00	D-008611-01	ABR	29	NM_001092	38679953	GAAGAUCUCUGCCCUCAAG
254547	Plate 2	A11	M-008611-00	D-008611-02	ABR	29	NM_001092	38679953	CAACCUGGCUACCGUGUUU
254547	Plate 2	A11	M-008611-00	D-008611-03	ABR	29	NM_001092	38679953	GAAGAGAUCUACAUUAACC
254547	Plate 2	A11	M-008611-00	D-008611-04	ABR	29	NM_001092	38679953	CAGAGGAACUCAAAGUGAA
254547	Plate 2	B02	M-003875-05	D-003875-02	BCR	613	NM_021574	82546844	GUAAAGCUCUCGGUCAAGU
254547	Plate 2	B02	M-003875-05	D-003875-03	BCR	613	NM_021574	82546844	GCAUUCCGCUGACCAUCAA
254547	Plate 2	B02	M-003875-05	D-003875-06	BCR	613	NM_021574	82546844	CAGGAGCGCUUCCGCAUGA
254547	Plate 2	B02	M-003875-05	D-003875-13	BCR	613	NM_021574	82546844	CAGAAGAAGUGUUUCAGAA
254547	Plate 2	B03	M-010251-01	D-010251-01	CHN1	1123	NM_001025201	68533256	GAAUAUAGACCUCCUGUUU
254547	Plate 2	B03	M-010251-01	D-010251-02	CHN1	1123	NM_001025201	68533256	UAUGAGAUCUCCAGAACUA
254547	Plate 2	B03	M-010251-01	D-010251-03	CHN1	1123	NM_001025201	68533256	CAAUUCCACUCAUUACAUA
254547	Plate 2	B03	M-010251-01	D-010251-04	CHN1	1123	NM_001025201	68533256	GACCUACACUUUGGCUUUA
254547	Plate 2	B04	M-003791-02	D-003791-04	CHN2	1124	NM_001039936	91106927	CGAUAUAUCUGCCAAUGUC
254547	Plate 2	B04	M-003791-02	D-003791-21	CHN2	1124	NM_001039936	91106927	GACAUAUGCAUUCGGGAAA
254547	Plate 2	B04	M-003791-02	D-003791-22	CHN2	1124	NM_001039936	91106927	GGUCAUAGUCUUUUCGUAU
254547	Plate 2	B04	M-003791-02	D-003791-23	CHN2	1124	NM_001039936	91106927	ACUUUAAGGUCCACACGUU
254547	Plate 2	B05	M-008426-01	D-008426-01	ARHGAP26	23092	NM_015071	87159827	GAACAUGACUCAGAACUUU
254547	Plate 2	B05	M-008426-01	D-008426-02	ARHGAP26	23092	NM_015071	87159827	CCAAACAGCAUCCUUAAUU
254547	Plate 2	B05	M-008426-01	D-008426-03	ARHGAP26	23092	NM_015071	87159827	CAUAGGAGAUGCAGAAACA
254547	Plate 2	B05	M-008426-01	D-008426-04	ARHGAP26	23092	NM_015071	87159827	GAAAGAAUCUCAGCUUCAG
254547	Plate 2	B06	M-009444-01	D-009444-01	OPHN1	4983	NM_002547	4505506	GAAAGAAUCUCAGUUACAA
254547	Plate 2	B06	M-009444-01	D-009444-03	OPHN1	4983	NM_002547	4505506	GAACAUAGUGGUGGAAAUA
254547	Plate 2	B06	M-009444-01	D-009444-04	OPHN1	4983	NM_002547	4505506	GCUAGUGAUUUGCUGAUUA
254547	Plate 2	B06	M-009444-01	D-009444-17	OPHN1	4983	NM_002547	4505506	GAAAUGGGCUUUAGGAAUA
254547	Plate 2	B07	M-009382-01	D-009382-01	ARHGAP10	79658	NM_024605	31377700	GUGAAACACUUAACAAAUG
254547	Plate 2	B07	M-009382-01	D-009382-02	ARHGAP10	79658	NM_024605	31377700	GAAGUGAAGACAAUAACAA
254547	Plate 2	B07	M-009382-01	D-009382-03	ARHGAP10	79658	NM_024605	31377700	GGAGAAUUCUGCAGAUUGG
254547	Plate 2	B07	M-009382-01	D-009382-04	ARHGAP10	79658	NM_024605	31377700	GAAUAUUGUUGUGGAAAUC
254547	Plate 2	B08	M-004775-01	D-004775-01	ARHGAP21	57584	NM_020824	50345878	UAAAGAAGCUGUCAUCCUA
254547	Plate 2	B08	M-004775-01	D-004775-02	ARHGAP21	57584	NM_020824	50345878	GGAGACAGCUCUUCAGUUC
254547	Plate 2	B08	M-004775-01	D-004775-03	ARHGAP21	57584	NM_020824	50345878	AAAGGAAACUUCUCAGUAA
254547	Plate 2	B08	M-004775-01	D-004775-04	ARHGAP21	57584	NM_020824	50345878	GUAAAUCACUUGCAUCAGA
254547	Plate 2	B09	M-009238-00	D-009238-01	KIAA0672	9912	NM_014859	7662241	CAACAUUACUGGCAAUUAU
254547	Plate 2	B09	M-009238-00	D-009238-02	KIAA0672	9912	NM_014859	7662241	GGAAGUCCCUGACACUAUU
254547	Plate 2	B09	M-009238-00	D-009238-03	KIAA0672	9912	NM_014859	7662241	CAGCUGAUAUGUACAGUUU
254547	Plate 2	B09	M-009238-00	D-009238-04	KIAA0672	9912	NM_014859	7662241	GAAAGCAUGUCUACAGAUC
254547	Plate 2	B10	M-008335-01	D-008335-01	ARHGAP17	55114	NM_018054	54860104	GCAGACAUGUACAACUUUA
254547	Plate 2	B10	M-008335-01	D-008335-02	ARHGAP17	55114	NM_018054	54860104	AAACAGAAGUCCUUAGUGA
254547	Plate 2	B10	M-008335-01	D-008335-04	ARHGAP17	55114	NM_018054	54860104	CUGAAGAGGUGGAAUUUAA
254547	Plate 2	B10	M-008335-01	D-008335-17	ARHGAP17	55114	NM_018054	54860104	GUAAGAAGCAGUGCGUUAA
254547	Plate 2	B11	M-009546-01	D-009546-02	SH3BP1	23616	NM_018957	85815828	GAUGACAGCCACCCACUUC
254547	Plate 2	B11	M-009546-01	D-009546-03	SH3BP1	23616	NM_018957	85815828	CAUCGAGGCCUGCGUCAUG
254547	Plate 2	B11	M-009546-01	D-009546-04	SH3BP1	23616	NM_018957	85815828	GAGCGCAGACACCCUCUUC
254547	Plate 2	B11	M-009546-01	D-009546-17	SH3BP1	23616	NM_018957	85815828	UGGAGAUUCAGGCCGAUUA
254547	Plate 2	C02	M-009580-01	D-009580-01	ARHGAP5	394	NM_001173	71834860	GAGAGCAGAUUUCCAGUUA
254547	Plate 2	C02	M-009580-01	D-009580-02	ARHGAP5	394	NM_001173	71834860	UGAGAUCACUGCUAAAUUU
254547	Plate 2	C02	M-009580-01	D-009580-17	ARHGAP5	394	NM_001173	71834860	GGCUAAAGUGAGUUGAUAA
254547	Plate 2	C02	M-009580-01	D-009580-18	ARHGAP5	394	NM_001173	71834860	CUUCAUAGUGAGUCAUUUA
254547	Plate 2	C03	M-004158-02	D-004158-02	GRLF1	2909	NM_004491	150417980	GGAGGAAUCUGUAUACAUG
254547	Plate 2	C03	M-004158-02	D-004158-03	GRLF1	2909	NM_004491	150417980	GAACAGCGAUUUAAAGCAU
254547	Plate 2	C03	M-004158-02	D-004158-04	GRLF1	2909	NM_004491	150417980	GAUGGGCUGUCUUUCAUUA
254547	Plate 2	C03	M-004158-02	D-004158-05	GRLF1	2909	NM_004491	150417980	UCAGCGAGAUCCAAUGUAA
254547	Plate 2	C04	M-009302-00	D-009302-01	CENTD1	116984	NM_015230	21264591	GCAAGAAGCUUUAAAUUGA
254547	Plate 2	C04	M-009302-00	D-009302-02	CENTD1	116984	NM_015230	21264591	GAACCCGACUGUAGUAUUA
254547	Plate 2	C04	M-009302-00	D-009302-03	CENTD1	116984	NM_015230	21264591	GAUGGAAGCAGAAGAAUUA
254547	Plate 2	C04	M-009302-00	D-009302-04	CENTD1	116984	NM_015230	21264591	CAAAGAGGACUUCUAUUUA
254547	Plate 2	C05	M-009136-02	D-009136-01	CENTD2	116985	NM_015242	92091602	GAGAAGGAGUGGCCUAUUA
254547	Plate 2	C05	M-009136-02	D-009136-02	CENTD2	116985	NM_015242	92091602	GCAGGGAUCUUACAUCUAU
254547	Plate 2	C05	M-009136-02	D-009136-03	CENTD2	116985	NM_015242	92091602	GGAGAUCACUGCCAUUGUG
254547	Plate 2	C05	M-009136-02	D-009136-04	CENTD2	116985	NM_015242	92091602	ACAAGAAUCUAGAGGAGUA
254547	Plate 2	C06	M-007052-01	D-007052-01	CENTD3	64411	NM_022481	58331234	GAACUUGGCUCUGCUGUUU
254547	Plate 2	C06	M-007052-01	D-007052-02	CENTD3	64411	NM_022481	58331234	GGAGGAGUCUGAUGUACUU
254547	Plate 2	C06	M-007052-01	D-007052-03	CENTD3	64411	NM_022481	58331234	GGAGAAAUAUAAAGAUGUG
254547	Plate 2	C06	M-007052-01	D-007052-04	CENTD3	64411	NM_022481	58331234	CCAGACAGCUCCCAAAUCU
254547	Plate 2	C07	M-009535-00	D-009535-01	MYO9B	4650	NM_004145	33356169	GAACCGAAAUGUCAAGAUU
254547	Plate 2	C07	M-009535-00	D-009535-02	MYO9B	4650	NM_004145	33356169	CCAAGUACGUGAAGAUGUA
254547	Plate 2	C07	M-009535-00	D-009535-03	MYO9B	4650	NM_004145	33356169	GCUCUCAGGUCGACUCUAA
254547	Plate 2	C07	M-009535-00	D-009535-04	MYO9B	4650	NM_004145	33356169	GCAAAGCUCAGAAGAAGAA
254547	Plate 2	C08	M-006539-01	D-006539-01	MYO9A	4649	NM_006901	156119614	GAAAGAAGCUUAGCCCUUA
254547	Plate 2	C08	M-006539-01	D-006539-02	MYO9A	4649	NM_006901	156119614	GAUAAUACCUGCUGCAUAA
254547	Plate 2	C08	M-006539-01	D-006539-03	MYO9A	4649	NM_006901	156119614	GAACAUACAUUACGGAUAU
254547	Plate 2	C08	M-006539-01	D-006539-04	MYO9A	4649	NM_006901	156119614	GAACAAAGGCUAAGAGAAA
254547	Plate 2	C09	M-008966-00	D-008966-01	ARHGAP1	392	NM_004308	19923243	GCCAAGUGCUCAAAUAUGA
254547	Plate 2	C09	M-008966-00	D-008966-02	ARHGAP1	392	NM_004308	19923243	GGAGACUGUUGCCUACUUA
254547	Plate 2	C09	M-008966-00	D-008966-03	ARHGAP1	392	NM_004308	19923243	GGCAGGAGAUGACAAGUAU
254547	Plate 2	C09	M-008966-00	D-008966-04	ARHGAP1	392	NM_004308	19923243	GAUCUGACCUUGGAUGACA
254547	Plate 2	C10	M-009427-01	D-009427-01	ARHGAP8	23779	NM_181335	66346659	ACAAGGAGUUCGAUAGGAA
254547	Plate 2	C10	M-009427-01	D-009427-04	ARHGAP8	23779	NM_181335	66346659	CCGUGAACUUUGACGACUA
254547	Plate 2	C10	M-009427-01	D-009427-05	ARHGAP8	23779	NM_181335	66346659	GGUCAUCCCUCCCGAAGUU
254547	Plate 2	C10	M-009427-01	D-009427-06	ARHGAP8	23779	NM_181335	66346659	ACGAACACCUUAAAUACGA
254547	Plate 2	C11	M-010254-00	D-010254-01	STARD8	9754	NM_014725	31543658	GAAGAAGGACACUCCAUUU
254547	Plate 2	C11	M-010254-00	D-010254-02	STARD8	9754	NM_014725	31543658	CGACGUGGCUGACCUGCUA
254547	Plate 2	C11	M-010254-00	D-010254-03	STARD8	9754	NM_014725	31543658	GAACCUGCGUCAAAUGAAU
254547	Plate 2	C11	M-010254-00	D-010254-04	STARD8	9754	NM_014725	31543658	GAACCCACCUUUGCCUCUA
254547	Plate 2	D02	M-010256-00	D-010256-01	STARD13	90627	NM_052851	16445030	GAUGUGAACUUCCAAAGGA
254547	Plate 2	D02	M-010256-00	D-010256-02	STARD13	90627	NM_052851	16445030	CCAAGGCACUUUCUAUUGA
254547	Plate 2	D02	M-010256-00	D-010256-03	STARD13	90627	NM_052851	16445030	GGGCAACUUUCCACACUUA
254547	Plate 2	D02	M-010256-00	D-010256-04	STARD13	90627	NM_052851	16445030	GAAAGUUCCCGACUACAAA
254547	Plate 2	D03	M-003628-02	D-003628-01	ARHGAP4	393	NM_001666	156071464	GCUGAGAUCUGCGUUGAAA
254547	Plate 2	D03	M-003628-02	D-003628-03	ARHGAP4	393	NM_001666	156071464	GGAGACAUGGAGAAGUUUA
254547	Plate 2	D03	M-003628-02	D-003628-04	ARHGAP4	393	NM_001666	156071464	GACAGACCAUUGAGACAGA
254547	Plate 2	D03	M-003628-02	D-003628-05	ARHGAP4	393	NM_001666	156071464	CGCAAGAGCUCCCUCAAGA
254547	Plate 2	D04	M-026974-00	D-026974-01	SRGAP1	57522	NM_020762	44917603	CAUGAGGGCUUAGACAUUA
254547	Plate 2	D04	M-026974-00	D-026974-02	SRGAP1	57522	NM_020762	44917603	UUAACGAUCUGAUUUCUUG
254547	Plate 2	D04	M-026974-00	D-026974-03	SRGAP1	57522	NM_020762	44917603	GACCAGAGUAACCAUGAUA
254547	Plate 2	D04	M-026974-00	D-026974-04	SRGAP1	57522	NM_020762	44917603	GCAAUACACGGGCUUCAAU
254547	Plate 2	D05	M-021531-02	D-021531-03	SRGAP2	23380	NM_001042758	112363095	GCGGACAGAUUGCAGUCUA
254547	Plate 2	D05	M-021531-02	D-021531-19	SRGAP2	23380	NM_001042758	112363095	GCACAAUGGCAUCGACGGA
254547	Plate 2	D05	M-021531-02	D-021531-20	SRGAP2	23380	NM_001042758	112363095	GACUACAGCAUGAAGGAAU
254547	Plate 2	D05	M-021531-02	D-021531-21	SRGAP2	23380	NM_001042758	112363095	CCACACGAGCGAUGACGAA
254547	Plate 2	D06	M-014175-01	D-014175-01	SRGAP2	9901	NM_001033117	75677373	CCAAUGAGCUCUACACAGU
254547	Plate 2	D06	M-014175-01	D-014175-02	SRGAP2	9901	NM_001033117	75677373	GCACGGCUCUGCACGAGUU
254547	Plate 2	D06	M-014175-01	D-014175-03	SRGAP2	9901	NM_001033117	75677373	GAAUAUGAAGCCCAAAUAA
254547	Plate 2	D06	M-014175-01	D-014175-04	SRGAP2	9901	NM_001033117	75677373	CAGAACUGCUCAUGCGUUA
254547	Plate 2	D07	M-008277-01	D-008277-01	PARG1	9411	NM_004815	134304852	GCAAAGACCUUCUAAGACA
254547	Plate 2	D07	M-008277-01	D-008277-02	PARG1	9411	NM_004815	134304852	GAAGUUCUCCCACAUGUUA
254547	Plate 2	D07	M-008277-01	D-008277-03	PARG1	9411	NM_004815	134304852	GGAAUGCACUUGGUAGAUA
254547	Plate 2	D07	M-008277-01	D-008277-04	PARG1	9411	NM_004815	134304852	GAACUAACAUUGGAAUUCA
254547	Plate 2	D08	M-021160-01	D-021160-01	GMIP	51291	NM_016573	91208436	GAACUGGACUUGCGGCUCA
254547	Plate 2	D08	M-021160-01	D-021160-02	GMIP	51291	NM_016573	91208436	GAACGUGACCCUUGAGAUG
254547	Plate 2	D08	M-021160-01	D-021160-03	GMIP	51291	NM_016573	91208436	GAAGUGCACGGCUGAGAUA
254547	Plate 2	D08	M-021160-01	D-021160-04	GMIP	51291	NM_016573	91208436	CGAGUGUCCUCAAGCGAUU
254547	Plate 2	D09	M-014713-01	D-014713-01	ARHGAP24	83478	NM_001042669	111154089	AGAACAAGCUGGAGAGUUA
254547	Plate 2	D09	M-014713-01	D-014713-02	ARHGAP24	83478	NM_001042669	111154089	GGAGGAUACUGUUCGUUAU
254547	Plate 2	D09	M-014713-01	D-014713-03	ARHGAP24	83478	NM_001042669	111154089	CGAGAGAGGAAACACAAUA
254547	Plate 2	D09	M-014713-01	D-014713-04	ARHGAP24	83478	NM_001042669	111154089	GGUCUUUGGUCCUAAUAUC
254547	Plate 2	D10	M-021175-01	D-021175-01	ARHGAP25	9938	NM_014882	55770896	GGACUUCCACCUACGAUAA
254547	Plate 2	D10	M-021175-01	D-021175-02	ARHGAP25	9938	NM_014882	55770896	GAUCAGAGACCAUGAAGUC
254547	Plate 2	D10	M-021175-01	D-021175-03	ARHGAP25	9938	NM_014882	55770896	GCAGGUUCCUACAUGAAAU
254547	Plate 2	D10	M-021175-01	D-021175-04	ARHGAP25	9938	NM_014882	55770896	CAAGAGCUACGAAAGGAAA
254547	Plate 2	D11	M-019080-01	D-019080-03	ARHGAP22	58504	NM_021226	34013589	AUUACAACCUGCUCAGAUA
254547	Plate 2	D11	M-019080-01	D-019080-04	ARHGAP22	58504	NM_021226	34013589	GGGAUUUAUUUCUCUACAA
254547	Plate 2	D11	M-019080-01	D-019080-17	ARHGAP22	58504	NM_021226	34013589	CAGUCCACCACGAGCGGAA
254547	Plate 2	D11	M-019080-01	D-019080-18	ARHGAP22	58504	NM_021226	34013589	GGUCAGAAGGGGACGGUAC
254547	Plate 2	E02	M-003021-03	D-003021-05	PIK3R2	5296	NM_005027	48976048	GGAAAGGCGGGAACAAUAA
254547	Plate 2	E02	M-003021-03	D-003021-07	PIK3R2	5296	NM_005027	48976048	GGACAGCGAAUCUCACUAC
254547	Plate 2	E02	M-003021-03	D-003021-08	PIK3R2	5296	NM_005027	48976048	GCAAGAUCCGAGACCAGUA
254547	Plate 2	E02	M-003021-03	D-003021-26	PIK3R2	5296	NM_005027	48976048	CUAGCAAGAUCCAGGGCGA
254547	Plate 2	E03	M-003020-04	D-003020-10	PIK3R1	5295	NM_181504	32455251	GAAGUAAAGCAUUGUGUCA
254547	Plate 2	E03	M-003020-04	D-003020-11	PIK3R1	5295	NM_181504	32455251	GACGAGAGACCAAUACUUG
254547	Plate 2	E03	M-003020-04	D-003020-26	PIK3R1	5295	NM_181504	32455251	GUACAUAACAAGCGAACGU
254547	Plate 2	E03	M-003020-04	D-003020-27	PIK3R1	5295	NM_181504	32455251	CUGUAGUGGUGGACGGCGA
254547	Plate 2	E04	M-010026-01	D-010026-01	OCRL	4952	NM_000276	21396493	GAAAUUACCUCCCAAGUUG
254547	Plate 2	E04	M-010026-01	D-010026-04	OCRL	4952	NM_000276	21396493	UGAAAUCCCUGAUGAGGAA
254547	Plate 2	E04	M-010026-01	D-010026-05	OCRL	4952	NM_000276	21396493	UGACAUAGCUUCUAACAGU
254547	Plate 2	E04	M-010026-01	D-010026-06	OCRL	4952	NM_000276	21396493	GAAAGGAUCAGUGUCGAUA
254547	Plate 2	E05	M-021811-02	D-021811-05	INPP5B	3633	NM_005540	113722124	GAAGAGGAUUACACCUAUA
254547	Plate 2	E05	M-021811-02	D-021811-06	INPP5B	3633	NM_005540	113722124	GCAUCUGCGUUGUGAAUUC
254547	Plate 2	E05	M-021811-02	D-021811-07	INPP5B	3633	NM_005540	113722124	ACUUGGAGCUCUUCGUAAA
254547	Plate 2	E05	M-021811-02	D-021811-08	INPP5B	3633	NM_005540	113722124	AACAGGAGCAUGCAGCUUA
254547	Plate 2	E06	M-010047-02	D-010047-01	ARHGAP9	64333	NM_001080156	122939148	GAACAAUGAUGUCCUGCAA
254547	Plate 2	E06	M-010047-02	D-010047-02	ARHGAP9	64333	NM_001080156	122939148	GAAGAGACCGCCCUUACAA
254547	Plate 2	E06	M-010047-02	D-010047-03	ARHGAP9	64333	NM_001080156	122939148	GAAGGUCGGUUAGAUUUGG
254547	Plate 2	E06	M-010047-02	D-010047-18	ARHGAP9	64333	NM_001080156	122939148	GGGUGGUGUUAACGGGUAA
254547	Plate 2	E07	M-008729-01	D-008729-01	ARHGAP12	94134	NM_018287	141802940	GAACAGAACUGCUAAUUCA
254547	Plate 2	E07	M-008729-01	D-008729-02	ARHGAP12	94134	NM_018287	141802940	GAACAUGGUUUGGAUAUUG
254547	Plate 2	E07	M-008729-01	D-008729-03	ARHGAP12	94134	NM_018287	141802940	AGAAGGCUCUGAAAGAAUA
254547	Plate 2	E07	M-008729-01	D-008729-04	ARHGAP12	94134	NM_018287	141802940	GGACUUGAAUGACAGUAAA
254547	Plate 2	E08	M-018019-00	D-018019-01	ARHGAP15	55843	NM_018460	28466978	GAAAUGAGUUCCUUCUACA
254547	Plate 2	E08	M-018019-00	D-018019-02	ARHGAP15	55843	NM_018460	28466978	GAUGCAAUAUAUCGAGUUA
254547	Plate 2	E08	M-018019-00	D-018019-03	ARHGAP15	55843	NM_018460	28466978	GAACCUAUAUCCAGACACA
254547	Plate 2	E08	M-018019-00	D-018019-04	ARHGAP15	55843	NM_018460	28466978	GCACUGAAUUGCUAAGUCA
254547	Plate 2	E09	M-008213-00	D-008213-01	RICS	9743	NM_014715	29469070	GGAAAGAGCUUGUACAGUU
254547	Plate 2	E09	M-008213-00	D-008213-02	RICS	9743	NM_014715	29469070	GAAGAUAGGACGGAAAUUA
254547	Plate 2	E09	M-008213-00	D-008213-03	RICS	9743	NM_014715	29469070	GAAACUGAGUCCAUUCUUU
254547	Plate 2	E09	M-008213-00	D-008213-04	RICS	9743	NM_014715	29469070	UCACUCAGCUUCAGCCUUA
254547	Plate 2	E10	M-023577-01	D-023577-01	CDGAP	57514	NM_020754	55742785	GAUCAAAUCUUUAACAACG
254547	Plate 2	E10	M-023577-01	D-023577-02	CDGAP	57514	NM_020754	55742785	GCUGUGACCUGACGGAGUA
254547	Plate 2	E10	M-023577-01	D-023577-03	CDGAP	57514	NM_020754	55742785	GGAUGUAACCCAUUCAGUA
254547	Plate 2	E10	M-023577-01	D-023577-04	CDGAP	57514	NM_020754	55742785	GACAGGAUGUUCCAUACGU
254547	Plate 2	E11	M-009225-01	D-009225-02	SNX26	115703	NM_052948	23510412	GAGGAGGCGUCACUCAAUA
254547	Plate 2	E11	M-009225-01	D-009225-03	SNX26	115703	NM_052948	23510412	CAGGGUAUCUCGUCUCUGA
254547	Plate 2	E11	M-009225-01	D-009225-04	SNX26	115703	NM_052948	23510412	GAACCCAGCACGCCUCAUG
254547	Plate 2	E11	M-009225-01	D-009225-17	SNX26	115703	NM_052948	23510412	CCCAUGUGAUCAAACGGUA
254547	Plate 2	F02	M-015856-00	D-015856-01	7H3	85360	NM_033025	42475969	CCACAGAACUUGGCCGUGU
254547	Plate 2	F02	M-015856-00	D-015856-02	7H3	85360	NM_033025	42475969	GAAGUGCGUUGGGCAGAUC
254547	Plate 2	F02	M-015856-00	D-015856-03	7H3	85360	NM_033025	42475969	CCUCAAGGAUUAUCUUCGA
254547	Plate 2	F02	M-015856-00	D-015856-04	7H3	85360	NM_033025	42475969	GCACCUGAAUCUCAAAGAC
254547	Plate 2	F03	M-021617-02	D-021617-02	FLJ13815	84144	NM_032184	149274654	GAAACGCAAUUGGCUAUAU
254547	Plate 2	F03	M-021617-02	D-021617-03	FLJ13815	84144	NM_032184	149274654	GCCGAAAGCUAAGCGUUAA
254547	Plate 2	F03	M-021617-02	D-021617-04	FLJ13815	84144	NM_032184	149274654	GGAAUGUUAUAAGCCGAUA
254547	Plate 2	F03	M-021617-02	D-021617-18	FLJ13815	84144	NM_032184	149274654	UGUGAUACGCAGUGGCAAA
254547	Plate 2	F04	M-013830-00	D-013830-01	DEPDC1B	55789	NM_018369	23510330	GUACUGGGUUUGUUACAGA
254547	Plate 2	F04	M-013830-00	D-013830-02	DEPDC1B	55789	NM_018369	23510330	GGUACAAGCGUCACAGUAU
254547	Plate 2	F04	M-013830-00	D-013830-03	DEPDC1B	55789	NM_018369	23510330	GAUCAUAUGGCUCUCAGGA
254547	Plate 2	F04	M-013830-00	D-013830-04	DEPDC1B	55789	NM_018369	23510330	AGACAAUCGUCACUUAUAC
254547	Plate 2	F05	M-021125-01	D-021125-05	DEPDC1	55635	NM_017779	41282232	GCUGCAACCUCAUUUAGAG
254547	Plate 2	F05	M-021125-01	D-021125-06	DEPDC1	55635	NM_017779	41282232	GGAGAUAUGUUAUUCUGAU
254547	Plate 2	F05	M-021125-01	D-021125-07	DEPDC1	55635	NM_017779	41282232	AAACUUAUCUCGUAGAACU
254547	Plate 2	F05	M-021125-01	D-021125-08	DEPDC1	55635	NM_017779	41282232	GAUUAGUGCUCAGGAGUUU
254547	Plate 2	F06	M-020738-01	D-020738-01	C5ORF5	51306	NM_001101801	156142191	GAUCUCCGAUUGUCAAGUU
254547	Plate 2	F06	M-020738-01	D-020738-02	C5ORF5	51306	NM_001101801	156142191	CAAAGUGUGGUGUGUAAUA
254547	Plate 2	F06	M-020738-01	D-020738-03	C5ORF5	51306	NM_001101801	156142191	UGCCAGAGGUGGUACAAUU
254547	Plate 2	F06	M-020738-01	D-020738-04	C5ORF5	51306	NM_001101801	156142191	CAACAAGCACCCAUAUAUC
254547	Plate 2	F07	M-020516-02	D-020516-01	FAM13A1	10144	NM_001015045	62865868	GAACUGGACCUGAUGAUUU
254547	Plate 2	F07	M-020516-02	D-020516-02	FAM13A1	10144	NM_001015045	62865868	CGUCAGAAAUCCAGUACUA
254547	Plate 2	F07	M-020516-02	D-020516-03	FAM13A1	10144	NM_001015045	62865868	GAAUGGAUGUCUGAUGAAA
254547	Plate 2	F07	M-020516-02	D-020516-17	FAM13A1	10144	NM_001015045	62865868	AGAAAGAACCAUCCGAUCA
254547	Plate 2	F08	M-032590-00	D-032590-01	KIAA1688	80728	NM_025251	58331178	GCGAUAAGCACGUAUGCCA
254547	Plate 2	F08	M-032590-00	D-032590-02	KIAA1688	80728	NM_025251	58331178	CUAAGAAGAAGUCCAAAUU
254547	Plate 2	F08	M-032590-00	D-032590-03	KIAA1688	80728	NM_025251	58331178	CAAGGUCGCUGAUCGGGAG
254547	Plate 2	F08	M-032590-00	D-032590-04	KIAA1688	80728	NM_025251	58331178	AGACGGACAUCGAGAACUG
254547	Plate 2	F09	M-018322-01	D-018322-01	ARHGAP19	84986	NM_032900	67906813	GAAGAACCCUACUCCAGAA
254547	Plate 2	F09	M-018322-01	D-018322-02	ARHGAP19	84986	NM_032900	67906813	CAACAAGAUUGAAGUGGUC
254547	Plate 2	F09	M-018322-01	D-018322-03	ARHGAP19	84986	NM_032900	67906813	GGGAUGGCUUUUAUGAUUA
254547	Plate 2	F09	M-018322-01	D-018322-04	ARHGAP19	84986	NM_032900	67906813	AAACGGAACCGGGUAGAUU
254547	Plate 2	F10	M-008711-02	D-008711-01	TAGAP	117289	NM_138810	23199968	UGAAACAGGUUGCAGAUAA
254547	Plate 2	F10	M-008711-02	D-008711-02	TAGAP	117289	NM_138810	23199968	GACCAGAGCCUGUCAUUUG
254547	Plate 2	F10	M-008711-02	D-008711-04	TAGAP	117289	NM_138810	23199968	AGAAGGACCUGAACAACAA
254547	Plate 2	F10	M-008711-02	D-008711-14	TAGAP	117289	NM_138810	23199968	ACAUGCUCACCCUGGAGAA
254547	Plate 2	F11	M-023893-00	D-023893-01	HA-1	23526	NM_012292	47834347	GAAGAUCGCUCACAACUGC
254547	Plate 2	F11	M-023893-00	D-023893-02	HA-1	23526	NM_012292	47834347	GGGAAAGGCAGCCGGAAUU
254547	Plate 2	F11	M-023893-00	D-023893-03	HA-1	23526	NM_012292	47834347	CACAAGAAAUGUCUGGAGA
254547	Plate 2	F11	M-023893-00	D-023893-04	HA-1	23526	NM_012292	47834347	UAAAGACACGCGUGGAGAA
254547	Plate 2	G02	M-031016-02	D-031016-01	ARHGAP28	79822	NM_030672	59710110	GAAGCAAACACUCUGAUUA
254547	Plate 2	G02	M-031016-02	D-031016-05	ARHGAP28	79822	NM_030672	59710110	GAAUAUAUACCUGCCUUCA
254547	Plate 2	G02	M-031016-02	D-031016-06	ARHGAP28	79822	NM_030672	59710110	GUGAAGAACUUGAUGCCAA
254547	Plate 2	G02	M-031016-02	D-031016-21	ARHGAP28	79822	NM_030672	59710110	GCAGUAAUGUUGAAAGCGU
254547	Plate 2	G03	M-015110-00	D-015110-01	ARHGAP18	93663	NM_033515	39932588	GGAAACAGAAGGCCUCUUA
254547	Plate 2	G03	M-015110-00	D-015110-02	ARHGAP18	93663	NM_033515	39932588	UGACAGCGCUAUUAGAACA
254547	Plate 2	G03	M-015110-00	D-015110-03	ARHGAP18	93663	NM_033515	39932588	CGAGGCAUCUAACCUUGUU
254547	Plate 2	G03	M-015110-00	D-015110-04	ARHGAP18	93663	NM_033515	39932588	CCAUGCACUUAUUGAUUAA
254547	Plate 2	G04	M-024189-01	D-024189-01	LOC343578	343578	XM_937379	113429016	GCUAGAAGCUGACCACAAA
254547	Plate 2	G04	M-024189-01	D-024189-02	LOC343578	343578	XM_937379	113429016	UAAAGGCACUGCUGGAAUU
254547	Plate 2	G04	M-024189-01	D-024189-03	LOC343578	343578	XM_937379	113429016	GGGACGAGGUUCAUCACAA
254547	Plate 2	G04	M-024189-01	D-024189-04	LOC343578	343578	XM_937379	113429016	CAGGUGGUCUGGCCUAUCA
254547	Plate 2	G05	M-026507-01	D-026507-01	FLJ32810	143872	XM_001127587	113423084	CCAUAGACCUAGUCAAGAA
254547	Plate 2	G05	M-026507-01	D-026507-17	FLJ32810	143872	XM_001127587	113423084	GACAAGAGGUAGAGCGGUU
254547	Plate 2	G05	M-026507-01	D-026507-18	FLJ32810	143872	XM_001127587	113423084	GUGCACAAAUUGCCGGAGA
254547	Plate 2	G05	M-026507-01	D-026507-19	FLJ32810	143872	XM_001127587	113423084	UGGGACAAUAAGACGAUAA
254547	Plate 2	G06	M-027281-00	D-027281-01	LOC201176	201176	NM_199282	40548321	CCGAGUCGCUGACCAGUUA
254547	Plate 2	G06	M-027281-00	D-027281-02	LOC201176	201176	NM_199282	40548321	GAAAGCGGCUCCGGAAGAA
254547	Plate 2	G06	M-027281-00	D-027281-03	LOC201176	201176	NM_199282	40548321	GGACUCCUCUGUUCGAUGG
254547	Plate 2	G06	M-027281-00	D-027281-04	LOC201176	201176	NM_199282	40548321	GCACUUCCGCCAGUUCAUU
254547	Plate 2	G07	M-023061-01	D-023061-01	ARHGAP23	57636	XM_936596	113427393	GAAGACGGCCCUGCCCAUA
254547	Plate 2	G07	M-023061-01	D-023061-02	ARHGAP23	57636	XM_936596	113427393	GGAACGAGCCGUAUUCUGG
254547	Plate 2	G07	M-023061-01	D-023061-03	ARHGAP23	57636	XM_936596	113427393	GGGAAAGCGUCAUUGGGAA
254547	Plate 2	G07	M-023061-01	D-023061-04	ARHGAP23	57636	XM_936596	113427393	GAAUGGAGGCCGUGGAGGA
254547	Plate 2	G08	M-009130-01	D-009130-01	LOC257106	257106	NM_181720	71040095	GGAGGUCUAUCUUCAAUUU
254547	Plate 2	G08	M-009130-01	D-009130-02	LOC257106	257106	NM_181720	71040095	CUAAAGAGCUGUGCAGAAU
254547	Plate 2	G08	M-009130-01	D-009130-04	LOC257106	257106	NM_181720	71040095	GGACAGCGGCCUUCAUGGA
254547	Plate 2	G08	M-009130-01	D-009130-17	LOC257106	257106	NM_181720	71040095	CCAUACUAUCAUCGAGAUU
254547	Plate 2	G09	M-009304-01	D-009304-01	ARHGAP6	395	NM_006125	95091987	GAAACUGGAUUCACUAGGA
254547	Plate 2	G09	M-009304-01	D-009304-02	ARHGAP6	395	NM_006125	95091987	AAACUUAGCCACCAUAUUU
254547	Plate 2	G09	M-009304-01	D-009304-03	ARHGAP6	395	NM_006125	95091987	GUACACAGCUUUCAUCAAC
254547	Plate 2	G09	M-009304-01	D-009304-04	ARHGAP6	395	NM_006125	95091987	CAUCAUCGCUGUUGUGCAA
254547	Plate 2	G10	M-008446-00	D-008446-01	FLJ30058	158763	NM_144967	40255079	GGAAGAGGAUGCACUACUU
254547	Plate 2	G10	M-008446-00	D-008446-02	FLJ30058	158763	NM_144967	40255079	GAACUGCGAGGACUCAAUU
254547	Plate 2	G10	M-008446-00	D-008446-03	FLJ30058	158763	NM_144967	40255079	UAACUUGGCCUUGGUGUUU
254547	Plate 2	G10	M-008446-00	D-008446-04	FLJ30058	158763	NM_144967	40255079	CCAAUUGGCCAACGACUUC
254547	Plate 2	G11	LU-003023-00	J-003023-09	PTEN	5728	NM_000314	73765543	GAUCAGCAUACACAAAUUA
254547	Plate 2	H02	LU-003023-00	J-003023-10	PTEN	5728	NM_000314	73765543	GACUUAGACUUGACCUAUA
254547	Plate 2	H03	LU-003023-00	J-003023-11	PTEN	5728	NM_000314	73765543	GAUCUUGACCAAUGGCUAA
254547	Plate 2	H04	LU-003023-00	J-003023-12	PTEN	5728	NM_000314	73765543	CGAUAGCAUUUGCAGUAUA
	Table S2 realated to Star methods and to text results ( Identification of RhoGEFs and RhoGAPs that regulate cell shape determination on soft and stiff materials)
